# Supplementary material for: The clonal repopulation of HSPC gene modified with anti–HIV-1 RNAi is not affected by preexisting HIV-1 infection
Source: Sci Adv. 2020 Jul 22;6(30):eaay9206. doi: 10.1126/sciadv.aay9206 (PMC7385479; doi:10.1126/sciadv.aay9206)
Supplement: aay9206_Data_file_S1.xlsx [file aay9206_Data_file_S1.xlsx]

## Sheet: Info
Column Name		Description
CLONE_ID		IS identifier number
Bone marrow		Sequence count of IS in bone marrow
Blood		Sequence count of IS in blood
Spleen		Sequence count of IS in Spleen
Hu-thymus		Sequence count of IS in Hu-thymus tissue
CHROMOSOME		Chromosomal location of the IS
STRAND		Strand of the IS
SITE		location of IS on the chromosome
LTR_BARCODE		LTR barcode assocoated with IS

## Sheet: Set 1
m76 HIV-							m77 HIV-							m79 HIV-								m80 HIV-							m83 HIV-								m85 HIV-							m74 HIV+
CLONE_ID	Bone marrow	CHROMOSOME	STRAND	SITE	LTR_BARCODE		CLONE_ID	Bone marrow	CHROMOSOME	STRAND	SITE	LTR_BARCODE		CLONE_ID	Bone marrow	Blood	CHROMOSOME	STRAND	SITE	LTR_BARCODE		CLONE_ID	Bone marrow	CHROMOSOME	STRAND	SITE	LTR_BARCODE		CLONE_ID	Bone marrow	Blood	CHROMOSOME	STRAND	SITE	LTR_BARCODE		CLONE_ID	Bone marrow	CHROMOSOME	STRAND	SITE	LTR_BARCODE		CLONE_ID	Hu-thymus	Bone marrow	CHROMOSOME	STRAND	SITE
CLONE_481	1	chr12	+	26202021	H1		CLONE_129	3	chr10	-	65291046	H1		CLONE_1	4	3	chr5	-	177626535	H1		CLONE_211	3	chr6	+	109730003	H1		CLONE_152	5	0	chr8	+	141767076	H1		CLONE_259	3	chr15	-	80392430	H1		CLONE_102	0	5	chr1	-	244610211
CLONE_491	1	chr12	-	46545009	H1		CLONE_14	18	chr9	-	139277070	H1		CLONE_116	3	3	chr14	-	92267182	H1		CLONE_460	1	chr6	-	34650008	H1		CLONE_172	4	0	chr9	+	115037718	H1		CLONE_269	2	chr1	-	101218217	H1		CLONE_106	0	6	chr20	+	62237365
CLONE_561	41	chr19	+	37203406	H1		CLONE_140	5	chr13	-	48020934	H1		CLONE_120	6	0	chr4	+	3090314	H1		CLONE_535	232	chr17	-	58372993	H1		CLONE_180	4	0	chr10	+	96102863	H1		CLONE_359	2	chr17	-	2086750	H1		CLONE_123	5	0	chr14	-	77838027
CLONE_596	79	chr17	-	17161566	H1		CLONE_220	3	chr15	+	38599476	H1		CLONE_134	5	0	chr7	-	128175257	H1		CLONE_545	58	chr6	-	30573908	H1		CLONE_241	3	0	chr4	+	116239371	H1		CLONE_385	1	chr19	+	50895766	H1		CLONE_124	5	0	chr1	-	21330077
CLONE_611	68	chr8	-	108721650	H1		CLONE_235	1	chr17	+	28125208	H1		CLONE_176	4	0	chr17	+	59770490	H1		CLONE_578	64	chr9	-	96845289	H1		CLONE_249	3	0	chr3	+	197003714	H1		CLONE_49	11	chr11	-	108102020	H1		CLONE_127	4	1	chr17	+	80847682
CLONE_641	69	chr20	-	33335899	H1		CLONE_256	3	chr17	-	40866158	H1		CLONE_418	0	1	chr16	-	67888912	H1		CLONE_599	203	chr14	+	50687416	H1		CLONE_265	2	0	chr17	+	5205855	H1		CLONE_53	8	chr4	+	2895956	H1		CLONE_13	3	13	chr8	+	145044592
CLONE_738	15	chr18	-	52988031	H1		CLONE_258	3	chr10	-	75495529	H1		CLONE_43	10	0	chr17	+	78784462	H1		CLONE_628	352	chr3	+	47663075	H1		CLONE_27	13	0	chr1	-	11151664	H1		CLONE_554	2177	chr22	-	50534027	H1		CLONE_138	0	5	chr15	+	65181280
CLONE_740	21	chr17	-	65835773	H1		CLONE_295	2	chr2	-	194201498	H1		CLONE_482	1	0	chr10	+	101431060	H1		CLONE_638	35	chr3	+	153365813	H1		CLONE_284	2	0	chr6	+	31598114	H1		CLONE_807	3	chr16	+	53215869	H1		CLONE_147	0	5	chr1	+	28371881
CLONE_818	78			MultiHit	H1		CLONE_32	12	chr8	-	144592467	H1		CLONE_612	90	9	chr11	-	3949394	H1		CLONE_649	32	chr1	-	21320095	H1		CLONE_290	1	0	chr1	+	24292678	H1		CLONE_107	6	chr14	+	103182865	H5		CLONE_15	17	0	chr17	-	61437466
CLONE_847	1			MultiHit	H1		CLONE_411	1	chr9	+	123900525	H1		CLONE_615	129	132	chr9	-	139388867	H1		CLONE_657	60	chr11	-	67051324	H1		CLONE_31	12	0	chr3	-	107909263	H1		CLONE_369	1	chr5	+	58593631	H5		CLONE_156	0	4	chr1	-	39789286
CLONE_9	24	chr15	+	93545882	H1		CLONE_415	1	chrY	+	15520832	H1		CLONE_640	69	46	chr4	-	151819792	H1		CLONE_658	30	chr20	-	50171544	H1		CLONE_320	2	0	chr12	+	16039401	H1		CLONE_679	12	chr1	+	42757108	H5		CLONE_170	0	4	chr3	-	53378083
CLONE_100	6	chr3	+	42660571	H5		CLONE_437	1	chr9	+	37087241	H1		CLONE_651	16	0	chr12	-	133582752	H1		CLONE_680	12	chr5	-	178965051	H1		CLONE_325	2	0	chr5	-	88812253	H1		CLONE_816	1			MultiHit	H5		CLONE_191	4	0	chr17	+	58071039
CLONE_263	2	chr10	-	996131	H5		CLONE_44	11	chr5	-	83519630	H1		CLONE_655	61	57	chr19	+	53176568	H1		CLONE_280	2	chr16	+	2312172	H5		CLONE_339	0	2	chr1	+	21332553	H1		CLONE_82	8	chr8	+	111319060	H5		CLONE_192	0	4	chr19	+	47688850
CLONE_349	2	chr7	+	46713392	H5		CLONE_47	10	chr8	-	145279375	H1		CLONE_666	14	0	chr2	-	63091241	H1		CLONE_285	2	chr16	-	88065904	H5		CLONE_342	2	0	chr2	-	64365140	H1		CLONE_861	1			MultiHit	H5		CLONE_199	0	4	chr14	+	96786017
CLONE_456	1	chr17	+	19744365	H5		CLONE_490	1	chr16	+	14223307	H1		CLONE_681	0	12	chr17	+	53110941	H1		CLONE_375	1	chr20	+	47746506	H5		CLONE_351	2	0	chr12	+	122800997	H1									CLONE_203	0	3	chr6	+	30772041
CLONE_575	164	chr22	+	50867079	H5		CLONE_521	1	chr9	+	131329777	H1		CLONE_691	4	11	chr16	-	84803361	H1		CLONE_536	376	chr1	-	8812729	H5		CLONE_363	2	0	chr7	+	125157086	H1									CLONE_213	0	3	chr3	-	49792283
CLONE_654	31	chr12	+	123607317	H5		CLONE_580	31	chr19	-	15428561	H1		CLONE_705	10	1	chr11	+	77092568	H1		CLONE_582	61	chr19	+	14881653	H5		CLONE_365	2	0	chr7	+	129735790	H1									CLONE_216	0	3	chr2	+	177168154
CLONE_671	26	chr17	-	73773543	H5		CLONE_595	53	chr2	+	198512403	H1		CLONE_718	0	9	chr10	-	94065118	H1		CLONE_6	25	chr19	+	3584428	H5		CLONE_378	1	0	chr17	+	42516140	H1									CLONE_217	0	3	chr12	-	42788329
CLONE_391	1	chr16	-	53501268	HIV-1		CLONE_609	23	chrX	+	135091946	H1		CLONE_809	3	0	chr17	+	38548632	H1		CLONE_856	1			MultiHit	H5		CLONE_379	1	0	chr5	+	178044520	H1									CLONE_219	0	2	chr3	+	48119555
CLONE_459	1	chr6	-	41390584	HIV-1		CLONE_622	20	chr11	-	67948076	H1		CLONE_848	1	0			MultiHit	H1		CLONE_449	1	chr8	+	124379817	HIV-1		CLONE_386	1	0	chr15	-	72236153	H1									CLONE_224	3	0	chr11	+	65665737
							CLONE_653	31	chr11	+	4099046	H1		CLONE_849	109	22			MultiHit	H1		CLONE_525	1	chr6	-	106081053	HIV-1		CLONE_412	1	0	chr13	+	51970725	H1									CLONE_246	3	0	chr22	-	39429800
							CLONE_689	44	chr19	+	42068182	H1		CLONE_852	1	0			MultiHit	H1									CLONE_467	1	0	chr19	-	14286517	H1									CLONE_266	0	2	chr6	-	15345051
							CLONE_786	4	chr15	+	59075837	H1		CLONE_859	5	0			MultiHit	H1									CLONE_471	1	0	chr9	+	140153631	H1									CLONE_267	2	0	chr16	+	2980384
							CLONE_97	7	chr1	-	33097135	H1		CLONE_135	5	0	chr8	+	122400665	H5									CLONE_498	1	0	chr17	+	78307280	H1									CLONE_270	2	0	chr12	+	50964746
							CLONE_119	6	chr20	+	37443864	H5		CLONE_544	239	109	chr10	+	104048836	H5									CLONE_550	164	2	chr6	-	5018163	H1									CLONE_273	0	2	chr9	-	139758674
							CLONE_157	4	chr1	+	46327925	H5		CLONE_623	59	0	chr16	-	88920305	H5									CLONE_572	70	0	chr16	+	88916292	H1									CLONE_274	2	0	chr6	+	105001609
							CLONE_159	4	chr10	+	27061190	H5		CLONE_677	15	37	chr17	+	74332447	H5									CLONE_598	26	1	chr5	-	138705236	H1									CLONE_286	2	0	chr14	+	103922437
							CLONE_166	4	chr20	-	33078043	H5		CLONE_864	5	0			MultiHit	H5									CLONE_602	73	1	chr1	-	29282927	H1									CLONE_293	2	0	chr3	+	32744989
							CLONE_194	3	chr4	+	2229640	H5																	CLONE_618	21	0	chr7	-	26820439	H1									CLONE_297	0	2	chr6	-	32138696
							CLONE_2	41	chr22	-	41547815	H5																	CLONE_625	0	19	chr15	+	74980698	H1									CLONE_298	0	2	chr6	+	597833
							CLONE_227	3	chr6	+	2151949	H5																	CLONE_639	35	1	chr1	-	22058416	H1									CLONE_30	11	1	chr13	+	49649396
							CLONE_281	2	chr19	+	49826574	H5																	CLONE_646	100	1	chr22	-	40869369	H1									CLONE_330	0	2	chr17	+	27479306
							CLONE_29	12	chr16	-	30167907	H5																	CLONE_670	39	0	chr17	+	42516124	H1									CLONE_353	2	0	chr13	+	108379718
							CLONE_303	2	chr3	+	47092588	H5																	CLONE_674	13	0	chr6	-	31686506	H1									CLONE_364	0	2	chr17	+	28060684
							CLONE_305	2	chr3	+	50108536	H5																	CLONE_676	13	0	chr17	+	42500203	H1									CLONE_367	1	0	chr11	+	126098309
							CLONE_312	2	chr11	+	65436434	H5																	CLONE_684	12	0	chr4	+	102016163	H1									CLONE_368	1	0	chr17	+	46402669
							CLONE_358	2	chr15	+	77719090	H5																	CLONE_69	8	0	chr8	+	109488496	H1									CLONE_37	12	0	chr12	-	59959243
							CLONE_371	1	chr16	+	76829215	H5																	CLONE_695	76	0	chr4	+	120114844	H1									CLONE_372	1	0	chr10	-	98710658
							CLONE_389	1	chr9	+	126999064	H5																	CLONE_698	21	0	chr6	+	32331792	H1									CLONE_376	1	0	chr15	-	63956000
							CLONE_4	29	chr20	-	61580771	H5																	CLONE_710	10	0	chr1	+	51871585	H1									CLONE_377	1	0	chr2	-	55227827
							CLONE_400	1	chr16	+	19560390	H5																	CLONE_714	18	0	chr11	-	61513910	H1									CLONE_388	1	0	chr21	+	21102968
							CLONE_480	1	chr22	-	40537435	H5																	CLONE_729	8	0	chr7	-	32700288	H1									CLONE_393	0	1	chr9	-	127840903
							CLONE_489	1	chr15	-	57473969	H5																	CLONE_743	7	0	chr19	+	48241750	H1									CLONE_394	1	0	chr19	-	2906377
							CLONE_514	1	chr11	+	65046123	H5																	CLONE_746	96	0	chr15	-	85557635	H1									CLONE_398	0	1	chr16	-	2938916
							CLONE_520	1	chr3	+	174999844	H5																	CLONE_756	6	0	chr5	-	98221601	H1									CLONE_40	0	12	chr16	+	88668382
							CLONE_538	138	chr9	+	138789494	H5																	CLONE_78	8	0	chr11	+	35031448	H1									CLONE_403	0	1	chr7	+	4730669
							CLONE_547	228	chr15	+	57473644	H5																	CLONE_789	7	0	chr1	-	25122005	H1									CLONE_409	0	1	chr8	-	126173973
							CLONE_548	114	chr11	-	47031016	H5																	CLONE_812	3	0	chr6	+	41054779	H1									CLONE_41	0	11	chr17	-	80906829
							CLONE_562	41	chr9	+	14303786	H5																	CLONE_85	6	0	chr11	+	71756164	H1									CLONE_410	1	0	chr16	-	23933353
							CLONE_565	150	chr12	-	42346875	H5																	CLONE_93	7	0	chr20	-	35554373	H1									CLONE_429	0	1	chr19	+	3129319
							CLONE_566	149	chr21	+	47948347	H5																	CLONE_10	20	1	chr16	+	89192196	H5									CLONE_430	0	1	chr8	+	145533937
							CLONE_576	65	chr22	+	36747832	H5																	CLONE_11	19	0	chr6	+	156217675	H5									CLONE_434	0	1	chr20	+	62620603
							CLONE_577	97	chr22	+	40481082	H5																	CLONE_121	0	6	chr12	-	107367794	H5									CLONE_445	1	0	chr2	+	72796769
							CLONE_581	31	chr12	-	122967500	H5																	CLONE_149	5	0	chr1	+	161747508	H5									CLONE_447	1	0	chr16	-	30575228
							CLONE_584	30	chr4	+	63448214	H5																	CLONE_209	3	0	chr13	+	113956827	H5									CLONE_455	0	1	chr17	-	77802197
							CLONE_588	56	chr6	-	35647001	H5																	CLONE_252	3	0	chr1	-	167972020	H5									CLONE_463	1	0	chr8	+	100421784
							CLONE_590	28	chr11	-	67451570	H5																	CLONE_299	0	2	chr17	+	60574967	H5									CLONE_470	1	0	chr19	-	2372957
							CLONE_621	41	chr20	+	3579393	H5																	CLONE_302	0	2	chr19	+	55493158	H5									CLONE_486	0	1	chr22	-	36194996
							CLONE_626	19	chr17	-	80979943	H5																	CLONE_317	0	2	chr11	+	10579901	H5									CLONE_495	0	1	chr14	-	50963849
							CLONE_669	52	chr16	-	981829	H5																	CLONE_397	0	1	chr16	+	2649974	H5									CLONE_496	0	1	chr17	+	3930383
							CLONE_68	8	chr3	+	57616311	H5																	CLONE_406	0	1	chr18	+	2700410	H5									CLONE_497	1	0	chr22	+	50990076
							CLONE_692	11	chr17	-	46489169	H5																	CLONE_433	1	0	chr12	+	109077504	H5									CLONE_502	0	1	chr5	-	73550673
							CLONE_7	26	chr12	+	53982907	H5																	CLONE_438	0	1	chr10	+	75209226	H5									CLONE_507	0	1	chr1	-	65279171
							CLONE_736	8	chr7	-	86759738	H5																	CLONE_512	1	0	chr16	+	89530197	H5									CLONE_510	1	0	chr8	-	145603384
							CLONE_741	14	chr7	+	84851320	H5																	CLONE_556	92	0	chr3	-	16465112	H5									CLONE_523	0	1	chr14	+	35824139
							CLONE_8	19	chr16	-	69719012	H5																	CLONE_594	27	0	chr7	-	743491	H5									CLONE_526	1	0	chr21	-	47663598
							CLONE_81	8	chr6	+	111726301	H5																	CLONE_644	17	0	chr4	+	124793400	H5									CLONE_530	1	0	chr1	+	16925672
							CLONE_821	11			MultiHit	H5																	CLONE_652	16	0	chr12	-	121321653	H5									CLONE_531	1	0	chr18	-	9208838
							CLONE_839	2			MultiHit	H5																	CLONE_659	15	0	chr15	-	62267483	H5									CLONE_533	1	0	chr12	-	50148329
							CLONE_871	1			MultiHit	H5																	CLONE_745	7	0	chr20	-	49163886	H5									CLONE_537	1245	6	chr16	+	782614
							CLONE_95	7	chr1	+	29288218	H5																	CLONE_761	6	0	chr11	-	62114233	H5									CLONE_543	61	1	chr1	-	110141025
							CLONE_506	1	chr7	-	92538540	HIV-1																	CLONE_834	1	0			MultiHit	H5									CLONE_549	2682	16	chr17	+	19760934
																													CLONE_91	7	0	chr17	-	79550671	H5									CLONE_552	0	54	chr9	+	35507432
																													CLONE_301	2	0	chr3	-	197022254	HIV-1									CLONE_559	0	87	chr12	+	46249511
																													CLONE_431	0	1	chr2	+	39973481	HIV-1									CLONE_56	0	10	chr17	-	76016546
																													CLONE_593	27	0	chr17	+	44171111	HIV-1									CLONE_564	6	38	chr6	-	30675440
																																												CLONE_58	0	9	chr3	+	31668207
																																												CLONE_585	0	30	chr6	+	32870656
																																												CLONE_589	0	28	chr2	+	219413413
																																												CLONE_59	9	0	chr7	+	140491740
																																												CLONE_597	0	104	chr8	-	145040894
																																												CLONE_60	0	7	chr16	+	27275703
																																												CLONE_604	24	0	chr2	+	240920992
																																												CLONE_605	47	0	chr19	+	3548924
																																												CLONE_610	0	23	chr2	+	100074802
																																												CLONE_62	0	1	chr12	+	10140877
																																												CLONE_661	0	56	chr9	-	88930531
																																												CLONE_667	0	27	chr3	+	45679782
																																												CLONE_668	1	40	chr13	-	41911221
																																												CLONE_71	0	8	chr1	+	21382880
																																												CLONE_712	0	48	chr9	+	135800771
																																												CLONE_737	8	0	chr1	+	157001217
																																												CLONE_778	0	8	chr1	+	23691108
																																												CLONE_784	4	0	chr17	-	40386931
																																												CLONE_792	0	9	chr17	+	78766162
																																												CLONE_827	5	0			MultiHit
																																												CLONE_845	0	1			MultiHit
																																												CLONE_865	4	0			MultiHit
																																												CLONE_873	0	2			MultiHit
																																												CLONE_96	7	0	chr11	-	65872619
																																												CLONE_98	0	5	chr4	+	158927533
																																												CLONE_99	6	0	chr17	+	40529644
																																												CLONE_110	0	6	chr19	-	37442483
																																												CLONE_115	0	6	chr19	+	37970110
																																												CLONE_142	0	4	chr21	-	47951656
																																												CLONE_145	0	5	chr9	+	139545368
																																												CLONE_150	0	5	chr11	-	126023247
																																												CLONE_151	0	5	chr15	-	57580968
																																												CLONE_164	4	0	chr1	-	161325508
																																												CLONE_17	14	0	chr14	-	67747368
																																												CLONE_171	4	0	chr9	+	95109531
																																												CLONE_174	0	4	chr10	-	63446898
																																												CLONE_18	0	14	chrX	-	133727315
																																												CLONE_193	0	4	chr1	+	36473579
																																												CLONE_195	0	4	chr15	-	42219911
																																												CLONE_202	2	2	chr3	+	47139026
																																												CLONE_206	0	3	chr16	+	1735398
																																												CLONE_242	0	3	chr9	-	24597729
																																												CLONE_251	3	0	chr2	-	20927711
																																												CLONE_26	0	14	chr1	-	147045634
																																												CLONE_282	2	0	chr19	-	12386739
																																												CLONE_3	0	34	chr1	-	21283963
																																												CLONE_310	2	0	chr17	-	59236146
																																												CLONE_313	0	2	chr20	-	35677119
																																												CLONE_323	1	0	chr4	-	143075896
																																												CLONE_327	0	2	chr15	-	55088682
																																												CLONE_333	1	0	chr6	-	41853094
																																												CLONE_335	2	0	chr1	-	67441261
																																												CLONE_338	2	0	chr17	-	47748781
																																												CLONE_344	0	2	chr4	+	3403470
																																												CLONE_347	2	0	chr1	+	10624695
																																												CLONE_348	0	2	chr17	-	80797641
																																												CLONE_355	0	2	chr15	-	66825148
																																												CLONE_366	0	2	chr19	-	45781366
																																												CLONE_381	0	1	chr2	+	58277883
																																												CLONE_387	0	1	chr1	-	36464469
																																												CLONE_413	0	1	chr20	-	45993891
																																												CLONE_416	0	1	chr9	-	139798013
																																												CLONE_424	1	0	chr17	-	5221077
																																												CLONE_425	1	0	chr16	-	1395171
																																												CLONE_439	0	1	chr3	-	150106413
																																												CLONE_457	0	1	chr3	-	132315313
																																												CLONE_468	0	1	chr12	-	53992604
																																												CLONE_476	1	0	chr9	+	138924195
																																												CLONE_505	1	0	chr7	+	150428269
																																												CLONE_509	0	1	chr9	+	33886127
																																												CLONE_524	1	0	chr11	-	85988727
																																												CLONE_532	0	1	chr8	-	145686996
																																												CLONE_553	0	160	chr16	+	87149392
																																												CLONE_570	220	2	chr11	-	62588886
																																												CLONE_591	1	55	chr19	-	39892020
																																												CLONE_617	22	0	chr19	-	10651727
																																												CLONE_627	19	1	chr8	-	68069131
																																												CLONE_656	0	105	chr6	+	31156366
																																												CLONE_675	0	13	chr12	+	49404709
																																												CLONE_715	9	0	chr22	-	40599381
																																												CLONE_72	0	8	chr19	+	55830052
																																												CLONE_721	9	0	chr19	+	1060020
																																												CLONE_723	9	0	chr11	-	65200235
																																												CLONE_735	0	8	chr13	-	49525616
																																												CLONE_76	0	8	chr1	+	36737836
																																												CLONE_760	0	6	chr17	+	68198978
																																												CLONE_764	10	0	chr1	-	94660199
																																												CLONE_769	0	5	chr4	-	978832
																																												CLONE_77	0	8	chr20	-	9083517
																																												CLONE_781	0	4	chr1	+	172808233
																																												CLONE_801	3	0	chr9	-	139610290
																																												CLONE_817	0	7			MultiHit
																																												CLONE_84	0	7	chr5	+	147025601
																																												CLONE_850	2	0			MultiHit
																																												CLONE_862	0	1			MultiHit
																																												CLONE_868	1	0			MultiHit
																																												CLONE_869	8	0			MultiHit
																																												CLONE_19	0	15	chr17	+	26458745
																																												CLONE_215	0	3	chr1	+	155763549
																																												CLONE_244	0	3	chr11	-	65939892
																																												CLONE_307	0	2	chr4	+	156650031
																																												CLONE_350	0	2	chr17	-	37461325
																																												CLONE_357	2	0	chr2	+	172574824
																																												CLONE_395	0	1	chr11	+	77387406
																																												CLONE_423	1	0	chr16	+	8762108
																																												CLONE_436	0	1	chr17	-	38003096
																																												CLONE_473	1	0	chr19	+	52812758
																																												CLONE_478	0	1	chr15	+	76161145
																																												CLONE_504	0	1	chr22	+	50951974
																																												CLONE_516	1	0	chr2	+	219379677
[truncated: 29 more columns]

## Sheet: Set 2
m85 HIV-									m90 HIV-									m91 HIV-									m95 HIV-									m100 HIV-									m82 HIV+
CLONE_ID	Bone marrow	Spleen	Hu-thymus	CHROMOSOME	STRAND	SITE	LTR_BARCODE		CLONE_ID	Bone marrow	Spleen	Hu-thymus	CHROMOSOME	STRAND	SITE	LTR_BARCODE		CLONE_ID	Bone marrow	Spleen	Hu-thymus	CHROMOSOME	STRAND	SITE	LTR_BARCODE		CLONE_ID	Bone marrow	Spleen	Hu-thymus	CHROMOSOME	STRAND	SITE	LTR_BARCODE		CLONE_ID	Bone marrow	Spleen	Hu-thymus	CHROMOSOME	STRAND	SITE	LTR_BARCODE		CLONE_ID	Bone marrow	Spleen	Hu-thymus	CHROMOSOME
chr12!+!132389920	851	4120	80	chr12	+	132389920	H1		chr12!+!90062695	9	22	0	chr12	+	90062695	H1		chr12!+!893422	2	0	2	chr12	+	893422	H1		chr12!+!50674778	62	20	0	chr12	+	50674778	H1		chr12!+!133333283	163	3	0	chr12	+	133333283	H1		chr12!+!118727301	14	0	0	chr12
chr12!+!24053606	19	194	0	chr12	+	24053606	H1		chr12!+!10213963	0	26	0	chr12	+	10213963	H1		chr12!+!944209	92	70	0	chr12	+	944209	H1		chr12!+!89172925	4	0	0	chr12	+	89172925	H1		chr12!+!42027440	1058	34	0	chr12	+	42027440	H1		chr12!+!123246490	35	96	18	chr12
chr12!-!60848966	157	0	0	chr12	-	60848966	H1		chr12!+!123779258	0	6	0	chr12	+	123779258	H1		chr12!-!121249992	7	0	0	chr12	-	121249992	H1		chr12!-!50993921	16	13	0	chr12	-	50993921	H1		chr12!-!4616857	187	7	0	chr12	-	4616857	H1		chr12!-!12697219	28	0	0	chr12
chr12!+!122170098	0	53	5	chr12	+	122170098	H1		chr12!-!49424085	0	283	5	chr12	-	49424085	H1		chr12!-!64604928	169	89	0	chr12	-	64604928	H1		chr12!-!58236150	33	139	0	chr12	-	58236150	H1		chr12!-!49083776	46	0	0	chr12	-	49083776	H1		chr12!-!39152699	86	528	46	chr12
chr12!+!6676258	0	21	2	chr12	+	6676258	H1		chr19!+!16323607	3	40	0	chr19	+	16323607	H1		chr12!+!118648202	0	21	0	chr12	+	118648202	H1		chr12!-!7159741	7	6	0	chr12	-	7159741	H1		chr12!-!56703531	3791	105	0	chr12	-	56703531	H1		chr12!-!50966866	147	186	294	chr12
chr12!-!112704090	0	95	0	chr12	-	112704090	H1		chr19!+!2526806	9	0	0	chr19	+	2526806	H1		chr12!+!19092107	0	220	0	chr12	+	19092107	H1		chr12!-!27370776	0	13	0	chr12	-	27370776	H1		chr12!+!100672400	3	1	0	chr12	+	100672400	H1		chr12!-!69662485	19	242	737	chr12
chr12!-!49814358	0	171	8	chr12	-	49814358	H1		chr19!+!2681665	15	0	0	chr19	+	2681665	H1		chr12!+!50142073	0	4	0	chr12	+	50142073	H1		chr12!-!123046426	0	0	110	chr12	-	123046426	H1		chr19!+!18619874	237	6	0	chr19	+	18619874	H1		chr12!+!49875972	0	9	0	chr12
chr12!+!112758281	0	0	29	chr12	+	112758281	H1		chr19!+!56794740	80	18	4	chr19	+	56794740	H1		chr12!-!107954341	0	10	0	chr12	-	107954341	H1		chr19!+!50332542	36	0	0	chr19	+	50332542	H1		chr19!+!50390259	175	6	0	chr19	+	50390259	H1		chr12!+!112796389	0	0	30	chr12
chr19!+!21683914	3329	0	0	chr19	+	21683914	H1		chr19!-!44984704	161	28	0	chr19	-	44984704	H1		chr12!-!49531171	0	0	10	chr12	-	49531171	H1		chr19!-!11144135	21	3	0	chr19	-	11144135	H1		chr19!-!15397830	112	0	0	chr19	-	15397830	H1		chr19!-!13039747	3981	17751	2917	chr19
chr19!+!48714317	9	2	7	chr19	+	48714317	H1		chr19!-!45615001	320	55	2	chr19	-	45615001	H1		chr19!+!2075636	17	0	0	chr19	+	2075636	H1		chr19!-!37077323	10	34	0	chr19	-	37077323	H1		chr19!-!51735638	0	45	0	chr19	-	51735638	H1		chr19!-!14104089	127	10	7	chr19
chr19!-!1188607	5	106	2	chr19	-	1188607	H1		chr19!+!1587345	0	37	2	chr19	+	1587345	H1		chr19!+!40495504	45	4	0	chr19	+	40495504	H1		chr19!-!47390368	1878	2304	209	chr19	-	47390368	H1		chr15!+!67924629	476	9	0	chr15	+	67924629	H1		chr19!+!36219699	0	16	0	chr19
chr19!-!1371100	11212	9255	162	chr19	-	1371100	H1		chr19!+!42907982	0	5	0	chr19	+	42907982	H1		chr19!+!47642535	2	389	0	chr19	+	47642535	H1		chr19!-!47660786	2	10	0	chr19	-	47660786	H1		chr15!-!72326128	4	0	0	chr15	-	72326128	H1		chr19!+!53172669	0	48	0	chr19
chr19!+!36827453	0	93	3	chr19	+	36827453	H1		chr19!+!44395879	0	55	47	chr19	+	44395879	H1		chr19!+!6960889	80	29	0	chr19	+	6960889	H1		chr19!-!52488278	5	0	0	chr19	-	52488278	H1		chr15!-!77504571	51	11	0	chr15	-	77504571	H1		chr19!+!53911836	0	12	0	chr19
chr19!+!37070868	0	21	0	chr19	+	37070868	H1		chr19!+!47707855	0	5	0	chr19	+	47707855	H1		chr19!-!11159863	147	8	0	chr19	-	11159863	H1		chr19!+!47416886	0	4	0	chr19	+	47416886	H1		chr4!+!33264436	424	8	0	chr4	+	33264436	H1		chr19!-!52079297	0	14	0	chr19
chr19!-!3645553	0	49	0	chr19	-	3645553	H1		chr19!+!5646228	0	4	0	chr19	+	5646228	H1		chr19!-!1274316	4	100	3	chr19	-	1274316	H1		chr19!+!45917838	0	0	495	chr19	+	45917838	H1		chr4!+!79711453	0	12	0	chr4	+	79711453	H1		chr15!+!63960893	44	2	0	chr15
chr19!-!47710072	0	2	73	chr19	-	47710072	H1		chr19!+!950847	0	44	8	chr19	+	950847	H1		chr19!-!21714792	2	638	32	chr19	-	21714792	H1		chr19!-!1364467	0	0	67	chr19	-	1364467	H1		chr9!+!139786959	588	64	0	chr9	+	139786959	H1		chr15!-!40982505	781	294	0	chr15
chr19!-!51880860	0	529	11	chr19	-	51880860	H1		chr19!-!13141296	0	337	28	chr19	-	13141296	H1		chr19!-!53598135	154	104	0	chr19	-	53598135	H1		chr19!-!15495449	0	0	58	chr19	-	15495449	H1		chr9!-!134041014	64	0	0	chr9	-	134041014	H1		chr15!-!60933863	0	4	0	chr15
chr19!+!12802557	0	0	6	chr19	+	12802557	H1		chr19!-!54893693	0	59	2	chr19	-	54893693	H1		chr19!+!58161328	0	8	0	chr19	+	58161328	H1		chr19!-!52576806	0	0	7	chr19	-	52576806	H1		chr9!-!92320858	762	27	0	chr9	-	92320858	H1		chr15!+!49423800	0	0	8	chr15
chr19!+!6105851	0	0	5	chr19	+	6105851	H1		chr19!-!7279571	0	85	2	chr19	-	7279571	H1		chr19!-!11676642	0	4	0	chr19	-	11676642	H1		chr15!+!44921626	10	8	0	chr15	+	44921626	H1		chr16!+!31913880	67	2	0	chr16	+	31913880	H1		chr4!+!1925662	13	0	0	chr4
chr15!-!72158190	0	0	6	chr15	-	72158190	H1		chr15!+!56206387	117	78	2	chr15	+	56206387	H1		chr19!+!12220549	0	0	10	chr19	+	12220549	H1		chr15!+!55638799	451	18	0	chr15	+	55638799	H1		chr16!+!564297	1748	40	0	chr16	+	564297	H1		chr4!-!2883820	2	155	15	chr4
chr4!+!190879031	1	254	8	chr4	+	190879031	H1		chr15!+!42578376	0	11	0	chr15	+	42578376	H1		chr19!+!2125180	0	0	59	chr19	+	2125180	H1		chr4!+!89214961	564	322	83	chr4	+	89214961	H1		chr16!-!15929954	23	0	0	chr16	-	15929954	H1		chr4!-!151860488	0	42	0	chr4
chr4!-!143201855	156	1470	50	chr4	-	143201855	H1		chr15!+!100221330	0	0	46	chr15	+	100221330	H1		chr15!+!100178529	31	54	0	chr15	+	100178529	H1		chr4!-!118161	9	100	0	chr4	-	118161	H1		chr16!-!69617325	143	3	0	chr16	-	69617325	H1		chr4!-!913206	0	8	15	chr4
chr4!-!1711094	32	0	0	chr4	-	1711094	H1		chr4!-!145960	5	13	0	chr4	-	145960	H1		chr15!+!72505393	36	24	0	chr15	+	72505393	H1		chr4!-!41438949	76	123	30	chr4	-	41438949	H1		chr17!+!28782380	16	0	0	chr17	+	28782380	H1		chr4!+!39895533	0	0	28	chr4
chr4!+!151518694	0	58	2	chr4	+	151518694	H1		chr4!-!89406715	0	22	0	chr4	-	89406715	H1		chr15!+!80407688	25	86	0	chr15	+	80407688	H1		chr4!+!117310075	0	6	0	chr4	+	117310075	H1		chr17!+!3956447	64	7	0	chr17	+	3956447	H1		chr9!+!114176671	8	265	17	chr9
chr4!+!2682624	0	86	3703	chr4	+	2682624	H1		chr9!+!127319029	1204	445	25	chr9	+	127319029	H1		chr15!-!86035238	137	268	0	chr15	-	86035238	H1		chr4!-!123095917	0	16	0	chr4	-	123095917	H1		chr17!+!5247828	238	9	0	chr17	+	5247828	H1		chr9!-!130866372	1692	260	0	chr9
chr4!+!90829643	0	415	13	chr4	+	90829643	H1		chr9!+!132736950	20	17	0	chr9	+	132736950	H1		chr15!+!41936258	0	60	0	chr15	+	41936258	H1		chr4!-!80958986	0	79	0	chr4	-	80958986	H1		chr17!+!61369567	38	1	0	chr17	+	61369567	H1		chr9!-!139395319	14	0	0	chr9
chr4!-!110409897	0	15	0	chr4	-	110409897	H1		chr9!-!139954046	40	0	0	chr9	-	139954046	H1		chr15!-!66063715	0	0	391	chr15	-	66063715	H1		chr9!+!138760224	4	3	0	chr9	+	138760224	H1		chr17!+!8109563	363	13	0	chr17	+	8109563	H1		chr9!-!15728182	2023	1370	100	chr9
chr4!-!117239046	0	11	0	chr4	-	117239046	H1		chr9!-!98731203	18	0	0	chr9	-	98731203	H1		chr15!-!72656948	0	0	47	chr15	-	72656948	H1		chr9!+!93576440	245	392	146	chr9	+	93576440	H1		chr17!-!2139832	17	0	0	chr17	-	2139832	H1		chr9!+!139545455	0	30	0	chr9
chr4!-!1944412	0	0	18	chr4	-	1944412	H1		chr9!+!139547586	0	97	4	chr9	+	139547586	H1		chr4!+!135548675	36	11	0	chr4	+	135548675	H1		chr9!-!133591226	106	6	76	chr9	-	133591226	H1		chr17!-!31079008	600	26	0	chr17	-	31079008	H1		chr9!-!128518613	0	103	0	chr9
chr9!+!5057514	42	0	0	chr9	+	5057514	H1		chr9!-!135795457	0	13	2	chr9	-	135795457	H1		chr4!+!39112713	1364	1068	7	chr4	+	39112713	H1		chr9!-!132760995	3	18	0	chr9	-	132760995	H1		chr17!-!40508075	50	0	0	chr17	-	40508075	H1		chr9!-!36046010	0	21	0	chr9
chr9!-!37163556	3179	854	259	chr9	-	37163556	H1		chr16!+!15127927	9	0	0	chr16	+	15127927	H1		chr4!-!136606	21	44	0	chr4	-	136606	H1		chr9!+!19059567	0	0	648	chr9	+	19059567	H1		chr17!-!5249457	4	0	0	chr17	-	5249457	H1		chr9!+!135585609	0	0	5	chr9
chr9!-!37247583	102	0	0	chr9	-	37247583	H1		chr16!+!31298130	62	20	0	chr16	+	31298130	H1		chr4!-!186136633	4	0	0	chr4	-	186136633	H1		chr9!-!126559315	0	0	12	chr9	-	126559315	H1		chr17!-!58330504	2176	87	3	chr17	-	58330504	H1		chr9!+!75891078	0	0	14	chr9
chr9!+!131115551	0	6	262	chr9	+	131115551	H1		chr16!-!658309	6	156	3	chr16	-	658309	H1		chr4!-!77971167	0	35	0	chr4	-	77971167	H1		chr9!-!130447635	0	0	15	chr9	-	130447635	H1		chr17!-!6526932	2	16	41	chr17	-	6526932	H1		chr16!+!1887680	81	17	0	chr16
chr9!+!134020740	0	2	72	chr9	+	134020740	H1		chr16!+!3903186	0	112	2	chr16	+	3903186	H1		chr9!+!100021528	39	0	0	chr9	+	100021528	H1		chr16!+!1828111	27	3	0	chr16	+	1828111	H1		chr17!+!36375423	0	5	0	chr17	+	36375423	H1		chr16!+!2496518	706	166	0	chr16
chr9!-!128657006	0	124	0	chr9	-	128657006	H1		chr16!+!72601729	0	5	0	chr16	+	72601729	H1		chr9!+!20396909	24	8	0	chr9	+	20396909	H1		chr16!+!2179462	8	0	0	chr16	+	2179462	H1		chr17!+!45787617	0	7	0	chr17	+	45787617	H1		chr16!+!87510421	6457	2720	3118	chr16
chr9!-!135953463	0	12	0	chr9	-	135953463	H1		chr16!-!11788280	0	11	0	chr16	-	11788280	H1		chr9!-!135796418	14	127	0	chr9	-	135796418	H1		chr16!+!29762737	2	192	0	chr16	+	29762737	H1		chr17!+!78909915	0	6	0	chr17	+	78909915	H1		chr16!-!172026	15	417	11	chr16
chr9!-!139456430	0	56	0	chr9	-	139456430	H1		chr16!-!1767101	0	21	0	chr16	-	1767101	H1		chr9!-!139354886	37	24	0	chr9	-	139354886	H1		chr16!+!57252096	6	3	0	chr16	+	57252096	H1		chr17!-!4516198	0	4	0	chr17	-	4516198	H1		chr16!-!673958	41	0	0	chr16
chr16!-!269080	207	253	11	chr16	-	269080	H1		chr16!-!22062593	0	190	14	chr16	-	22062593	H1		chr9!-!3413797	5	5	0	chr9	-	3413797	H1		chr16!-!10526902	34	131	0	chr16	-	10526902	H1		chr22!+!32095726	10	0	0	chr22	+	32095726	H1		chr16!-!89873961	3	90	0	chr16
chr16!+!2011140	0	899	14	chr16	+	2011140	H1		chr16!-!22348059	0	26	0	chr16	-	22348059	H1		chr9!+!133722683	0	21	0	chr9	+	133722683	H1		chr16!+!2561800	0	11	0	chr16	+	2561800	H1		chr22!+!50750414	2258	106	0	chr22	+	50750414	H1		chr16!+!24998761	0	42	0	chr16
chr16!+!2513077	0	160	3	chr16	+	2513077	H1		chr16!-!3886897	0	18	0	chr16	-	3886897	H1		chr9!+!134818411	0	20	0	chr9	+	134818411	H1		chr16!+!48306809	0	5	0	chr16	+	48306809	H1		chr22!-!43357001	0	5	0	chr22	-	43357001	H1		chr16!+!89796280	0	60	0	chr16
chr16!+!30334711	0	43	1480	chr16	+	30334711	H1		chr16!-!1871658	0	0	5	chr16	-	1871658	H1		chr9!-!140572830	0	483	0	chr9	-	140572830	H1		chr16!-!3062707	0	26	0	chr16	-	3062707	H1		chr22!-!50193964	0	0	59	chr22	-	50193964	H1		chr17!+!1743070	41	0	26	chr17
chr16!+!47709571	0	36	0	chr16	+	47709571	H1		chr17!+!2508840	399	111	2	chr17	+	2508840	H1		chr9!-!36048676	0	45	0	chr9	-	36048676	H1		chr16!-!3064485	4	28	0	chr16	-	3064485	H1		chr20!+!57230324	428	19	0	chr20	+	57230324	H1		chr17!+!27014167	800	23	18	chr17
chr16!-!89410067	0	7	0	chr16	-	89410067	H1		chr17!+!27215583	43	32	0	chr17	+	27215583	H1		chr16!+!1805224	1329	2000	0	chr16	+	1805224	H1		chr16!-!89864953	0	72	58	chr16	-	89864953	H1		chr7!+!2023106	76	3	0	chr7	+	2023106	H1		chr17!+!4121924	532	244	0	chr17
chr16!+!15646628	0	0	24	chr16	+	15646628	H1		chr17!+!36366198	208	555	19	chr17	+	36366198	H1		chr16!+!548142	6	0	0	chr16	+	548142	H1		chr16!-!16057714	0	0	2257	chr16	-	16057714	H1		chr7!-!30081532	4	0	0	chr7	-	30081532	H1		chr17!+!5281048	47	76	0	chr17
chr16!+!89847096	0	0	5	chr16	+	89847096	H1		chr17!+!45161122	43	0	0	chr17	+	45161122	H1		chr16!+!89822783	13	26	0	chr16	+	89822783	H1		chr16!-!89210301	0	0	176	chr16	-	89210301	H1		chr7!-!91948345	987	105	0	chr7	-	91948345	H1		chr17!+!58707754	4	0	0	chr17
chr16!-!29549665	0	0	4	chr16	-	29549665	H1		chr17!+!58577085	7	276	76	chr17	+	58577085	H1		chr16!-!2146454	25	4	0	chr16	-	2146454	H1		chr17!+!41332368	1127	362	84	chr17	+	41332368	H1		chr7!+!7730360	0	0	4	chr7	+	7730360	H1		chr17!+!7237381	154	55	0	chr17
chr17!-!29666582	719	6038	92	chr17	-	29666582	H1		chr17!+!79637197	2	56	0	chr17	+	79637197	H1		chr16!-!62847642	600	109	0	chr16	-	62847642	H1		chr17!+!41747597	2	3	0	chr17	+	41747597	H1		chr6!+!31779415	6	23	0	chr6	+	31779415	H1		chr17!-!2502575	3	115	6	chr17
chr17!+!27260359	0	126	3	chr17	+	27260359	H1		chr17!+!80124020	64	73	2	chr17	+	80124020	H1		chr16!+!21996325	0	8	0	chr16	+	21996325	H1		chr17!+!57744157	70	148	0	chr17	+	57744157	H1		chr6!+!33010321	363	7	0	chr6	+	33010321	H1		chr17!-!40539208	104	126	15	chr17
chr17!+!40533994	0	12	0	chr17	+	40533994	H1		chr17!+!80487939	9	0	0	chr17	+	80487939	H1		chr16!-!15726500	0	11	0	chr16	-	15726500	H1		chr17!-!1745914	7	64	0	chr17	-	1745914	H1		chr6!+!45782492	48	0	0	chr6	+	45782492	H1		chr17!-!2049626	0	169	0	chr17
chr17!+!43251326	0	75	0	chr17	+	43251326	H1		chr17!-!16378521	13	19	0	chr17	-	16378521	H1		chr16!-!17419410	0	7	0	chr16	-	17419410	H1		chr17!-!47735223	47	3	0	chr17	-	47735223	H1		chr6!+!89324389	108	4522	6910	chr6	+	89324389	H1		chr17!-!42871199	0	0	91	chr17
chr17!+!44280704	0	62	0	chr17	+	44280704	H1		chr17!-!3968148	4	9	2	chr17	-	3968148	H1		chr16!-!68624248	0	4	0	chr16	-	68624248	H1		chr17!-!5200682	5	0	0	chr17	-	5200682	H1		chr6!-!32868703	2	2	0	chr6	-	32868703	H1		chr22!-!28830353	55	6	5	chr22
chr17!-!42555561	0	229	3	chr17	-	42555561	H1		chr17!-!6516767	19	0	0	chr17	-	6516767	H1		chr16!-!88736605	0	59	0	chr16	-	88736605	H1		chr17!-!62542026	6	2	0	chr17	-	62542026	H1		chr10!+!258085	159	2	0	chr10	+	258085	H1		chr22!-!43221946	123	2	0	chr22
chr17!-!5248849	0	82	11	chr17	-	5248849	H1		chr17!-!73134873	30	84	4	chr17	-	73134873	H1		chr16!-!11856182	0	0	129	chr16	-	11856182	H1		chr17!-!45656833	2	6	0	chr17	-	45656833	H1		chr11!+!11898661	63	1	0	chr11	+	11898661	H1		chr22!-!46113783	2465	21509	1827	chr22
chr17!-!5251236	0	118	0	chr17	-	5251236	H1		chr17!+!49287241	0	37	0	chr17	+	49287241	H1		chr17!+!36847749	42	0	0	chr17	+	36847749	H1		chr17!+!28483451	0	9	0	chr17	+	28483451	H1		chr11!-!118628970	0	0	331	chr11	-	118628970	H1		chr22!+!46134721	0	0	12	chr22
chr17!-!53120309	0	22	0	chr17	-	53120309	H1		chr17!+!5308049	0	15	0	chr17	+	5308049	H1		chr17!+!58911800	7	152	0	chr17	+	58911800	H1		chr17!+!4739799	0	18	0	chr17	+	4739799	H1		chr3!+!128346170	17	0	0	chr3	+	128346170	H1		chr13!+!31204640	188	55	0	chr13
chr17!-!79571851	0	8	0	chr17	-	79571851	H1		chr17!+!73805706	0	43	0	chr17	+	73805706	H1		chr17!+!73660177	141	262	0	chr17	+	73660177	H1		chr17!+!5239515	0	16	0	chr17	+	5239515	H1		chr1!+!101539692	6	94	0	chr1	+	101539692	H1		chr13!+!72410145	4	138	2	chr13
chr17!-!8456768	0	26	0	chr17	-	8456768	H1		chr17!+!73946349	0	8	304	chr17	+	73946349	H1		chr17!+!73793057	78	0	0	chr17	+	73793057	H1		chr17!+!75987091	0	17	0	chr17	+	75987091	H1		chr1!+!173359664	25	397	1109	chr1	+	173359664	H1		chr13!+!33252275	0	0	34	chr13
chr22!+!25997534	2440	29	9	chr22	+	25997534	H1		chr17!+!74335664	0	102	3	chr17	+	74335664	H1		chr17!+!76074150	192	132	0	chr17	+	76074150	H1		chr17!+!2515002	0	0	290	chr17	+	2515002	H1		chr1!-!155818373	12455	471	2	chr1	-	155818373	H1		chr20!+!46173355	522	1504	237	chr20
chr22!+!30373450	0	6	0	chr22	+	30373450	H1		chr17!+!78300502	0	8	0	chr17	+	78300502	H1		chr17!+!78196916	14	0	0	chr17	+	78196916	H1		chr17!+!73369732	0	0	29	chr17	+	73369732	H1		chr1!-!84642020	4	68	2	chr1	-	84642020	H1		chr20!+!62894714	0	110	0	chr20
chr22!+!22141298	0	0	17	chr22	+	22141298	H1		chr17!-!29462753	0	13	0	chr17	-	29462753	H1		chr17!-!1114918	5	0	0	chr17	-	1114918	H1		chr17!+!78298298	0	0	61	chr17	+	78298298	H1		chr1!+!9827642	0	0	39	chr1	+	9827642	H1		chr7!-!148537986	80	13	20	chr7
chr13!-!72145781	6	230	4	chr13	-	72145781	H1		chr17!-!35321376	0	80	2	chr17	-	35321376	H1		chr17!-!41046454	4	0	0	chr17	-	41046454	H1		chr17!-!42541564	0	0	9	chr17	-	42541564	H1		chrX!+!149793435	730	22	0	chrX	+	149793435	H1		chr7!+!158595643	0	0	5	chr7
chr13!-!68080452	0	116	0	chr13	-	68080452	H1		chr17!-!35652476	0	16	0	chr17	-	35652476	H1		chr17!-!41595485	213	249	0	chr17	-	41595485	H1		chr17!-!62587950	0	0	2357	chr17	-	62587950	H1		chrX!-!47103422	212	4	0	chrX	-	47103422	H1		chr6!+!13659985	14	0	1754	chr6
chr20!+!62620571	0	24	0	chr20	+	62620571	H1		chr17!-!42556509	0	144	5	chr17	-	42556509	H1		chr17!-!61175705	6	0	0	chr17	-	61175705	H1		chr22!+!50821044	6	4	3906	chr22	+	50821044	H1		chr5!-!58788141	7	0	0	chr5	-	58788141	H1		chr6!+!38339290	9	12	0	chr6
chr20!-!50090721	0	2180	37	chr20	-	50090721	H1		chr17!-!45665143	0	18	0	chr17	-	45665143	H1		chr17!+!33971511	0	51	0	chr17	+	33971511	H1		chr22!-!37300950	4	0	0	chr22	-	37300950	H1		chr5!-!407396	0	0	5	chr5	-	407396	H1		chr6!+!38374700	100	1	0	chr6
chr7!+!2853376	2233	415	56	chr7	+	2853376	H1		chr17!-!76709098	0	10	0	chr17	-	76709098	H1		chr17!+!38454690	0	12	0	chr17	+	38454690	H1		chr22!-!51102927	5	0	0	chr22	-	51102927	H1		chr21!+!34969363	139	3365	7182	chr21	+	34969363	H1		chr6!-!109399401	76	9	0	chr6
chr7!+!69465301	138	1799	35	chr7	+	69465301	H1		chr17!+!27814193	0	14	0	chr17	+	27814193	H1		chr17!+!42552244	0	6	0	chr17	+	42552244	H1		chr22!-!50850810	0	9	0	chr22	-	50850810	H1		chr21!-!47921236	9	0	0	chr21	-	47921236	H1		chr6!-!32865539	337	387	43	chr6
chr7!-!115660719	1228	481	13	chr7	-	115660719	H1		chr17!+!60021328	0	0	11	chr17	+	60021328	H1		chr17!+!79835782	0	260	0	chr17	+	79835782	H1		chr22!+!41815077	0	0	85	chr22	+	41815077	H1		chr8!-!19452424	635	4	0	chr8	-	19452424	H1		chr6!+!37914925	0	2	593	chr6
chr7!+!140507233	0	51	1980	chr7	+	140507233	H1		chr17!+!75392652	0	0	17	chr17	+	75392652	H1		chr17!-!40380204	0	11	0	chr17	-	40380204	H1		chr13!+!49721775	0	4	5	chr13	+	49721775	H1		chr2!+!203994973	3856	82	0	chr2	+	203994973	H1		chr6!+!32327540	0	0	14	chr6
chr7!-!146364808	0	197	6	chr7	-	146364808	H1		chr17!-!74045879	0	0	10	chr17	-	74045879	H1		chr17!-!67216068	0	10	0	chr17	-	67216068	H1		chr13!-!85430147	0	0	25	chr13	-	85430147	H1		chr2!+!61618475	3	120	18	chr2	+	61618475	H1		chr10!+!21959112	2	24	3	chr10
chr7!-!148452804	0	426	6	chr7	-	148452804	H1		chr22!+!41238126	526	151	12	chr22	+	41238126	H1		chr17!-!79856079	0	150	0	chr17	-	79856079	H1		chr20!+!2287594	162	302	0	chr20	+	2287594	H1		chr16!+!53213187	121	174	0	chr16	+	53213187	H5		chr10!+!76016273	61	578	75	chr10
chr7!-!150421032	0	4	129	chr7	-	150421032	H1		chr22!+!41300325	9	0	0	chr22	+	41300325	H1		chr17!+!74059074	0	0	15	chr17	+	74059074	H1		chr20!+!33642330	5	0	0	chr20	+	33642330	H1		chr16!+!653551	170	103	13	chr16	+	653551	H5		chr10!-!103226356	0	5	1268	chr10
chr7!-!151942870	0	108	3	chr7	-	151942870	H1		chr22!+!50847067	296	571	45	chr22	+	50847067	H1		chr22!+!35756988	278	173	0	chr22	+	35756988	H1		chr20!-!2892399	5	0	0	chr20	-	2892399	H1		chr16!-!89414740	9986	1578	910	chr16	-	89414740	H5		chr10!-!12047830	0	22	0	chr10
chr6!+!111047557	189	2	0	chr6	+	111047557	H1		chr13!+!46582590	0	5	0	chr13	+	46582590	H1		chr22!+!50828955	11	59	0	chr22	+	50828955	H1		chr20!-!35867273	16	2	0	chr20	-	35867273	H1		chr16!+!11880733	0	5	0	chr16	+	11880733	H5		chr10!+!53712292	0	0	12	chr10
chr6!+!158316840	16	0	0	chr6	+	158316840	H1		chr20!+!32136495	34	45	0	chr20	+	32136495	H1		chr22!-!51071127	996	462	17	chr22	-	51071127	H1		chr20!-!8171036	55	6	0	chr20	-	8171036	H1		chr16!+!28132524	0	20	0	chr16	+	28132524	H5		chr10!+!8873620	0	0	4	chr10
chr6!+!26119542	2994	175	12	chr6	+	26119542	H1		chr20!-!2916260	434	202	13	chr20	-	2916260	H1		chr22!+!46130122	0	11	0	chr22	+	46130122	H1		chr20!+!10477062	0	6	0	chr20	+	10477062	H1		chr16!+!46845276	0	50	0	chr16	+	46845276	H5		chr14!-!39593651	1156	984	1675	chr14
chr6!-!124141714	27	0	0	chr6	-	124141714	H1		chr7!-!790957	13	20	0	chr7	-	790957	H1		chr22!-!41507481	0	3	78	chr22	-	41507481	H1		chr20!-!34239416	0	7	13	chr20	-	34239416	H1		chr16!+!67409737	0	6	0	chr16	+	67409737	H5		chr14!-!68447431	74	5	0	chr14
chr6!-!35862679	28	0	0	chr6	-	35862679	H1		chr6!+!2024432	43	10	0	chr6	+	2024432	H1		chr7!+!138327672	18	13	0	chr7	+	138327672	H1		chr7!+!2831402	18	0	0	chr7	+	2831402	H1		chr16!+!72752571	0	3	4	chr16	+	72752571	H5		chr11!+!105440579	141	20	0	chr11
chr6!-!41055484	526	2	0	chr6	-	41055484	H1		chr6!-!31722173	351	83	0	chr6	-	31722173	H1		chr7!+!2147238	4	8	3	chr7	+	2147238	H1		chr7!+!99985691	50	81	47	chr7	+	99985691	H1		chr16!+!69668580	0	0	354	chr16	+	69668580	H5		chr11!+!11899693	611	116	0	chr11
chr6!-!42591266	288	72	3	chr6	-	42591266	H1		chr6!+!108536592	0	3	103	chr6	+	108536592	H1		chr7!-!17942125	0	8	0	chr7	-	17942125	H1		chr7!-!23164948	6	5	0	chr7	-	23164948	H1		chr1!+!32854189	33	10	248	chr1	+	32854189	H5		chr11!+!64996145	861	203	0	chr11
chr6!+!33254431	0	30	707	chr6	+	33254431	H1		chr6!-!32290530	0	56	49	chr6	-	32290530	H1		chr6!+!33008726	72	133	7	chr6	+	33008726	H1		chr7!-!96331961	0	0	386	chr7	-	96331961	H1		chr1!+!43242499	32	0	0	chr1	+	43242499	H5		chr11!+!108190636	0	17	1200	chr11
chr6!+!65940655	0	88	0	chr6	+	65940655	H1		chr6!+!111116389	0	0	196	chr6	+	111116389	H1		chr6!-!33279636	77	10	0	chr6	-	33279636	H1		chr6!+!108741753	4	0	0	chr6	+	108741753	H1		chr1!+!8822645	117	117	6	chr1	+	8822645	H5		chr11!+!65949483	0	124	8	chr11
chr6!-!37263227	0	77	4	chr6	-	37263227	H1		chr10!+!101937693	78	0	0	chr10	+	101937693	H1		chr6!+!155148199	0	551	0	chr6	+	155148199	H1		chr6!-!33278017	222	356	17	chr6	-	33278017	H1		chr1!+!99853247	5	96	14	chr1	+	99853247	H5		chr11!+!67948091	0	68	0	chr11
chr6!-!42611489	0	24	489	chr6	-	42611489	H1		chr10!-!76383942	39	0	0	chr10	-	76383942	H1		chr6!+!32167808	0	31	0	chr6	+	32167808	H1		chr6!-!71229434	12	0	0	chr6	-	71229434	H1		chr1!-!144949129	4	163	0	chr1	-	144949129	H5		chr3!+!130406013	195	1730	0	chr3
chr6!-!57069353	0	363	9	chr6	-	57069353	H1		chr10!+!118688577	0	7	0	chr10	+	118688577	H1		chr6!+!34258891	0	0	38	chr6	+	34258891	H1		chr6!+!124209214	0	6	0	chr6	+	124209214	H1		chr1!-!155378325	34	110	0	chr1	-	155378325	H5		chr3!+!171977654	1660	146	0	chr3
chr6!-!82703313	0	4	0	chr6	-	82703313	H1		chr10!+!49634806	0	10	4	chr10	+	49634806	H1		chr6!+!34304376	0	0	23	chr6	+	34304376	H1		chr6!+!13661590	0	8	10	chr6	+	13661590	H1		chr1!-!156988184	3	58	0	chr1	-	156988184	H5		chr3!-!52649367	4	0	0	chr3
chr10!+!207463	50	1228	115	chr10	+	207463	H1		chr10!+!98633002	0	105	5	chr10	+	98633002	H1		chr10!+!28271156	15	13	0	chr10	+	28271156	H1		chr6!+!45301290	0	13	8	chr6	+	45301290	H1		chr1!-!207569718	2	57	0	chr1	-	207569718	H5		chr3!+!101311622	0	0	62	chr3
chr10!+!4520913	131	0	0	chr10	+	4520913	H1		chr14!+!74134791	10	10	0	chr14	+	74134791	H1		chr10!+!61445329	0	26	0	chr10	+	61445329	H1		chr10!+!75438581	0	102	0	chr10	+	75438581	H1		chr1!-!21458461	921	208	60	chr1	-	21458461	H5		chr3!-!176800232	0	0	7	chr3
chr10!+!74585373	0	62	6	chr10	+	74585373	H1		chr11!+!119112427	55	25	3	chr11	+	119112427	H1		chr10!-!104926325	0	25	0	chr10	-	104926325	H1		chr10!+!76612664	0	13	18	chr10	+	76612664	H1		chr1!-!32065510	44	106	0	chr1	-	32065510	H5		chr3!-!79045768	0	0	7	chr3
chr10!+!98473738	0	55	2	chr10	+	98473738	H1		chr11!+!66940095	296	469	7	chr11	+	66940095	H1		chr10!-!7890909	0	44	0	chr10	-	7890909	H1		chr10!+!89632613	0	87	49	chr10	+	89632613	H1		chr1!-!98255108	6	347	10	chr1	-	98255108	H5		chr1!+!144540916	2	48	0	chr1
chr10!-!127500575	0	422	13	chr10	-	127500575	H1		chr11!+!66940101	5	26	0	chr11	+	66940101	H1		chr11!+!67050476	2	26	0	chr11	+	67050476	H1		chr14!+!69855519	0	0	12	chr14	+	69855519	H1		chr1!+!166294503	0	8	9	chr1	+	166294503	H5		chr1!+!151413005	13	320	8	chr1
chr14!+!46776936	11	21	782	chr14	+	46776936	H1		chr11!+!67458529	760	156	6	chr11	+	67458529	H1		chr11!-!61168052	28	0	0	chr11	-	61168052	H1		chr11!+!64869705	7	0	2	chr11	+	64869705	H1		chr1!+!44875638	0	6	0	chr1	+	44875638	H5		chr1!+!21290075	38	169	0	chr1
chr14!+!24691151	0	25	0	chr14	+	24691151	H1		chr11!-!64629505	13	0	0	chr11	-	64629505	H1		chr11!-!65052347	16	0	0	chr11	-	65052347	H1		chr11!+!85900210	4	0	0	chr11	+	85900210	H1		chr1!-!10366980	0	10	0	chr1	-	10366980	H5		chr1!+!222429331	7	61	34	chr1
chr14!-!43638362	0	0	7	chr14	-	43638362	H1		chr11!+!63476112	0	2	23	chr11	+	63476112	H1		chr11!-!65261826	10	0	0	chr11	-	65261826	H1		chr11!-!66942549	32	18	11	chr11	-	66942549	H1		chr1!-!109341994	0	56	0	chr1	-	109341994	H5		chr1!+!84558722	86	2	0	chr1
chr11!+!63477997	129	486	10	chr11	+	63477997	H1		chr11!-!104484686	0	34	0	chr11	-	104484686	H1		chr11!+!72411053	0	80	0	chr11	+	72411053	H1		chr11!-!68292890	39	0	0	chr11	-	68292890	H1		chr1!-!155059699	0	57	0	chr1	-	155059699	H5		chr1!+!8829742	2	12	0	chr1
chr11!-!231980	20	0	0	chr11	-	231980	H1		chr11!-!61855860	0	36	0	chr11	-	61855860	H1		chr11!-!65854490	0	4	0	chr11	-	65854490	H1		chr11!+!18525881	0	14	0	chr11	+	18525881	H1		chr1!-!26847880	0	4	0	chr1	-	26847880	H5		chr1!-!196588912	245	8	0	chr1
chr11!-!72827191	1	172	6786	chr11	-	72827191	H1		chr3!-!47109572	61	593	43	chr3	-	47109572	H1		chr3!+!173530945	3	26	0	chr3	+	173530945	H1		chr11!+!47860996	0	6	0	chr11	+	47860996	H1		chr1!-!27284807	0	6	0	chr1	-	27284807	H5		chr1!-!3437218	637	212	0	chr1
chr11!+!65915546	0	82	0	chr11	+	65915546	H1		chr3!-!50010966	48	17	0	chr3	-	50010966	H1		chr3!+!49083930	5	3	0	chr3	+	49083930	H1		chr11!+!67943052	0	70	7	chr11	+	67943052	H1		chr1!-!40672151	0	17	0	chr1	-	40672151	H5		chr1!+!150679715	0	17	0	chr1
chr11!-!10053788	0	68	2	chr11	-	10053788	H1		chr3!-!50031047	4	0	0	chr3	-	50031047	H1		chr3!+!49541694	35	0	0	chr3	+	49541694	H1		chr11!-!25198211	0	7	0	chr11	-	25198211	H1		chr1!-!52977461	0	50	0	chr1	-	52977461	H5		chr1!-!8856023	0	79	3	chr1
chr11!-!3739811	0	27	0	chr11	-	3739811	H1		chr3!-!50107128	6	0	0	chr3	-	50107128	H1		chr3!-!37930294	7	205	0	chr3	-	37930294	H1		chr11!+!64565209	0	0	122	chr11	+	64565209	H1		chr1!-!27757919	0	0	35	chr1	-	27757919	H5		chr1!+!25771149	0	0	24	chr1
chr11!-!61564941	0	11	0	chr11	-	61564941	H1		chr3!+!106140081	0	7	0	chr3	+	106140081	H1		chr3!+!49554643	0	7	0	chr3	+	49554643	H1		chr3!+!101047424	13	45	0	chr3	+	101047424	H1		chr1!-!8785437	0	0	3516	chr1	-	8785437	H5		chr1!-!154811527	0	0	4	chr1
chr11!-!62514315	0	54	0	chr11	-	62514315	H1		chr3!+!13627374	0	14	0	chr3	+	13627374	H1		chr3!+!52681397	0	19	0	chr3	+	52681397	H1		chr3!-!11661139	2	15	0	chr3	-	11661139	H1		chr13!+!32919285	206	158	269	chr13	+	32919285	H5		chr1!-!72599026	0	0	12	chr1
chr11!-!65389551	0	81	0	chr11	-	65389551	H1		chr3!+!50097171	0	5	0	chr3	+	50097171	H1		chr3!-!150164132	0	19	0	chr3	-	150164132	H1		chr3!+!184649982	0	9	0	chr3	+	184649982	H1		chr13!+!72167447	4	61	5	chr13	+	72167447	H5		chrX!+!154325186	0	10	0	chrX
chr11!-!66534181	0	169	5	chr11	-	66534181	H1		chr1!+!150641098	119	0	0	chr1	+	150641098	H1		chr3!-!52202821	0	4	0	chr3	-	52202821	H1		chr3!+!188026754	0	0	20	chr3	+	188026754	H1		chr13!-!42368325	237	250	5	chr13	-	42368325	H5		chrX!+!46014267	0	22	0	chrX
chr11!-!67174493	0	147	0	chr11	-	67174493	H1		chr1!+!151651822	36	8	0	chr1	+	151651822	H1		chr1!+!115287223	2	99	16	chr1	+	115287223	H1		chr1!+!145463421	2	53	0	chr1	+	145463421	H1		chr13!-!68106637	2	63	0	chr13	-	68106637	H5		chrX!-!135081586	0	0	39	chrX
chr11!-!94443949	0	0	10	chr11	-	94443949	H1		chr1!+!154944232	37	0	0	chr1	+	154944232	H1		chr1!+!210182233	337	370	68	chr1	+	210182233	H1		chr1!+!156779771	18	0	0	chr1	+	156779771	H1		chr13!+!77753890	0	14	0	chr13	+	77753890	H5		chr5!+!175897933	1366	191	0	chr5
chr3!+!171822284	4180	323	5	chr3	+	171822284	H1		chr1!+!198950051	17	0	0	chr1	+	198950051	H1		chr1!+!36424769	15	144	0	chr1	+	36424769	H1		chr1!+!161311623	1064	1224	18	chr1	+	161311623	H1		chr21!-!45494040	0	20	0	chr21	-	45494040	H5		chr5!+!176971188	257	1370	58	chr5
chr3!-!47140855	13	1710	42	chr3	-	47140855	H1		chr1!+!23355539	47	80	0	chr1	+	23355539	H1		chr1!-!28384014	291	357	656	chr1	-	28384014	H1		chr1!+!36083818	3	7	0	chr1	+	36083818	H1		chr20!+!62633158	8	34	0	chr20	+	62633158	H5		chr5!+!96925748	875	159	9	chr5
chr3!+!132166132	0	30	0	chr3	+	132166132	H1		chr1!+!25779836	84	6	0	chr1	+	25779836	H1		chr1!+!154696841	0	9	0	chr1	+	154696841	H1		chr1!+!36093660	73	25	2	chr1	+	36093660	H1		chr20!-!2888061	4128	922	10	chr20	-	2888061	H5		chr5!+!127812381	0	88	0	chr5
chr3!+!155285612	0	388	7	chr3	+	155285612	H1		chr1!+!28344292	2	7	0	chr1	+	28344292	H1		chr1!+!19770468	0	44	0	chr1	+	19770468	H1		chr1!+!48865536	8	0	2	chr1	+	48865536	H1		chr20!-!2922875	52	9	0	chr20	-	2922875	H5		chr5!+!74370044	0	44	48	chr5
chr3!+!158080842	0	259	0	chr3	+	158080842	H1		chr1!+!8550135	18	0	0	chr1	+	8550135	H1		chr1!-!10378875	0	67	0	chr1	-	10378875	H1		chr1!-!155521923	4	0	0	chr1	-	155521923	H1		chr2!+!182700549	10	0	0	chr2	+	182700549	H5		chr5!+!81034042	0	0	10	chr5
chr3!+!183430574	0	100	0	chr3	+	183430574	H1		chr1!+!8824835	7	0	0	chr1	+	8824835	H1		chr1!+!153529313	0	0	5	chr1	+	153529313	H1		chr1!+!172546539	0	62	0	chr1	+	172546539	H1		chr2!+!28229079	6	227	0	chr2	+	28229079	H5		chr21!-!47942614	166	4	0	chr21
chr3!+!47127355	0	222	0	chr3	+	47127355	H1		chr1!-!150800357	7	9	0	chr1	-	150800357	H1		chr1!+!29016831	0	0	10	chr1	+	29016831	H1		chr1!+!211571820	0	5	0	chr1	+	211571820	H1		chr2!-!204047724	63	10	0	chr2	-	204047724	H5		chr8!+!129766299	119	0	0	chr8
chr3!-!119806713	0	17	2	chr3	-	119806713	H1		chr1!-!150927036	73	29	0	chr1	-	150927036	H1		chrX!+!45728047	4	206	0	chrX	+	45728047	H1		chr1!-!155426904	0	58	0	chr1	-	155426904	H1		chr2!-!42444743	12	86	36	chr2	-	42444743	H5		chr8!-!134178084	1718	702	1716	chr8
chr3!-!40851080	0	4	9	chr3	-	40851080	H1		chr1!-!16191048	93	18	0	chr1	-	16191048	H1		chr5!+!176846682	9	5	0	chr5	+	176846682	H1		chr1!+!244491494	0	0	4	chr1	+	244491494	H1		chr2!+!192930168	0	9	0	chr2	+	192930168	H5		chr8!-!398130	215	2	0	chr8
chr3!-!49855322	0	485	21	chr3	-	49855322	H1		chr1!+!110545914	0	19	8	chr1	+	110545914	H1		chr5!+!43303071	8	0	0	chr5	+	43303071	H1		chr1!-!172551116	0	0	5	chr1	-	172551116	H1		chr2!+!202362246	0	24	0	chr2	+	202362246	H5		chr2!-!198981140	274	262	20	chr2
chr3!-!83550448	0	566	7	chr3	-	83550448	H1		chr1!+!153809521	0	6	0	chr1	+	153809521	H1		chr5!-!41830632	5	0	0	chr5	-	41830632	H1		chrX!-!46797051	12	4	0	chrX	-	46797051	H1		chr2!-!24019030	0	4	0	chr2	-	24019030	H5		chr2!-!213961519	35	255	30	chr2
chr3!+!146918265	0	0	14	chr3	+	146918265	H1		chr1!+!204298331	0	9	0	chr1	+	204298331	H1		chr5!-!179043656	0	20	0	chr5	-	179043656	H1		chrX!+!49858203	0	5	0	chrX	+	49858203	H1		chr2!-!15340063	0	19	10	chr2	-	15340063	H5		chr2!+!183314470	0	17	0	chr2
chr1!+!1327715	158	57	19	chr1	+	1327715	H1		chr1!+!36474104	0	4	0	chr1	+	36474104	H1		chr21!-!46615764	4	0	0	chr21	-	46615764	H1		chr5!+!77459589	18	38	0	chr5	+	77459589	H1		chr7!+!158483535	4	2	0	chr7	+	158483535	H5		chr2!+!175052062	0	0	14	chr2
chr1!+!154567072	83	0	0	chr1	+	154567072	H1		chr1!-!155346090	0	12	0	chr1	-	155346090	H1		chr21!+!40422802	0	17	0	chr21	+	40422802	H1		chr5!+!76334185	0	13	7	chr5	+	76334185	H1		chr7!+!3413074	30	436	213	chr7	+	3413074	H5		chr2!+!81910033	0	0	7	chr2
chr1!+!221876651	18256	8518	853	chr1	+	221876651	H1		chr1!-!27038913	2	182	5	chr1	-	27038913	H1		chr8!+!145977118	0	2	37	chr8	+	145977118	H1		chr5!-!36961180	0	9	0	chr5	-	36961180	H1		chr7!+!39687295	6	142	0	chr7	+	39687295	H5		chr16!+!1782171	83	1016	15	chr16
chr1!+!27419504	1873	652	27	chr1	+	27419504	H1		chr1!-!28357967	0	15	0	chr1	-	28357967	H1		chr8!-!39729825	0	114	0	chr8	-	39729825	H1		chr21!+!27860159	52	0	0	chr21	+	27860159	H1		chr7!-!75173768	47	496	562	chr7	-	75173768	H5		chr16!+!67635757	0	38	2	chr16
chr1!+!89216908	25692	22642	582	chr1	+	89216908	H1		chr1!-!28785093	0	89	0	chr1	-	28785093	H1		chr18!+!37068361	0	90	0	chr18	+	37068361	H1		chr21!-!45294286	12	0	0	chr21	-	45294286	H1		chr7!+!76797254	2	5	0	chr7	+	76797254	H5		chr16!-!28821901	0	88	0	chr16
chr1!+!979279	222	0	0	chr1	+	979279	H1		chr1!-!8693504	0	2	141	chr1	-	8693504	H1		chr18!+!66720868	0	14	0	chr18	+	66720868	H1		chr21!-!40565083	0	7	0	chr21	-	40565083	H1		chr7!+!150308935	0	8	0	chr7	+	150308935	H5		chr16!-!17675750	0	0	10	chr16
chr1!-!155494388	263	3407	129	chr1	-	155494388	H1		chrX!-!110944831	14	2	0	chrX	-	110944831	H1		chr2!+!160177631	83	21	0	chr2	+	160177631	H1		chr8!-!141832252	10	33	0	chr8	-	141832252	H1		chr7!+!26364969	0	63	6	chr7	+	26364969	H5		chr1!+!108397590	2	16	407	chr1
chr1!-!155956771	210	65	0	chr1	-	155956771	H1		chrX!-!133547925	0	6	0	chrX	-	133547925	H1		chr2!+!20987913	7	14	0	chr2	+	20987913	H1		chr8!-!79580980	0	10	35	chr8	-	79580980	H1		chr3!+!43641907	38	0	0	chr3	+	43641907	H5		chr1!+!27476039	23	615	23	chr1
chr1!-!173938180	7	18	0	chr1	-	173938180	H1		chr5!+!136998780	10	119	4	chr5	+	136998780	H1		chr2!-!187467104	10	0	0	chr2	-	187467104	H1		chr8!+!22323502	0	0	18	chr8	+	22323502	H1		chr3!+!5660243	1413	746	32	chr3	+	5660243	H5		chr1!-!197167529	0	3	13	chr1
chr1!+!113097103	0	2	59	chr1	+	113097103	H1		chr5!+!18499651	0	34	0	chr5	+	18499651	H1		chr2!-!96815807	90	32	0	chr2	-	96815807	H1		chr18!-!8064446	3	140	0	chr18	-	8064446	H1		chr3!+!9443964	7	0	0	chr3	+	9443964	H5		chr13!+!66891954	43	782	89	chr13
chr1!-!144903149	0	193	5	chr1	-	144903149	H1		chr5!-!179972454	0	12	6	chr5	-	179972454	H1		chr2!+!222258988	0	3	6	chr2	+	222258988	H1		chr18!-!2568127	0	0	4	chr18	-	2568127	H1		chr3!-!128348080	7317	1873	518	chr3	-	128348080	H5		chr20!+!33642163	0	101	31	chr20
chr1!-!16236083	0	170	5	chr1	-	16236083	H1		chr21!+!44977185	41	52	3	chr21	+	44977185	H1		chr2!+!231983928	0	302	52	chr2	+	231983928	H1		chr18!-!54295179	0	0	1070	chr18	-	54295179	H1		chr3!-!168112149	2490	1242	417	chr3	-	168112149	H5		chr20!+!52290550	0	28	0	chr20
chr1!-!222994087	0	191	4	chr1	-	222994087	H1		chr21!-!21546420	237	303	6	chr21	-	21546420	H1		chr2!+!120696983	0	0	14	chr2	+	120696983	H1		chr2!-!161156899	8	165	0	chr2	-	161156899	H1		chr3!-!196908081	31	1373	45	chr3	-	196908081	H5		chr20!+!31346541	0	0	15	chr20
chr1!-!46147568	0	42	0	chr1	-	46147568	H1		chr8!+!92981377	103	368	26	chr8	+	92981377	H1		chr16!+!17370818	4060	5263	2402	chr16	+	17370818	H5		chr2!+!231986262	0	10	0	chr2	+	231986262	H1		chr3!-!4555177	678	285	0	chr3	-	4555177	H5		chr20!-!62896897	0	0	8	chr20
chr1!-!52952140	0	1245	31	chr1	-	52952140	H1		chr8!+!93883713	4	12	0	chr8	+	93883713	H1		chr16!+!19662419	110	42	0	chr16	+	19662419	H5		chr16!+!30196163	646	838	103	chr16	+	30196163	H5		chr3!-!47729484	14	379	18	chr3	-	47729484	H5		chr2!+!54040399	0	4	0	chr2
chr1!-!25688167	0	0	26	chr1	-	25688167	H1		chr8!-!64125857	34	0	0	chr8	-	64125857	H1		chr16!+!22028961	211	270	9	chr16	+	22028961	H5		chr16!+!84128034	35	0	0	chr16	+	84128034	H5		chr3!-!52921210	4	156	0	chr3	-	52921210	H5		chr7!+!111452093	2	69	5	chr7
chrX!+!153909748	358	0	0	chrX	+	153909748	H1		chr8!-!89242318	125	214	6	chr8	-	89242318	H1		chr16!+!30267043	2	4	0	chr16	+	30267043	H5		chr16!+!88965020	5	14	0	chr16	+	88965020	H5		chr3!+!49119577	0	6	0	chr3	+	49119577	H5		chr7!+!141295877	225	509	45	chr7
chrX!+!66449638	253	338	9	chrX	+	66449638	H1		chr18!+!20527854	4	14	0	chr18	+	20527854	H1		chr16!+!645966	225	0	0	chr16	+	645966	H5		chr16!+!89029699	23	2	0	chr16	+	89029699	H5		chr15!+!56904541	7	112	81	chr15	+	56904541	H5		chr7!+!44727618	0	16	6	chr7
chrX!+!128588794	0	315	2	chrX	+	128588794	H1		chr2!+!198155431	22	0	0	chr2	+	198155431	H1		chr16!+!75053041	23	717	0	chr16	+	75053041	H5		chr16!+!89824601	153	27	57	chr16	+	89824601	H5		chr15!+!64406350	3	86	0	chr15	+	64406350	H5		chr7!-!116549986	0	13	0	chr7
chrX!+!24193560	0	388	45	chrX	+	24193560	H1		chr2!+!217132977	8	9	0	chr2	+	217132977	H1		chr16!-!1736952	524	360	73	chr16	-	1736952	H5		chr16!-!1829884	25	38	0	chr16	-	1829884	H5		chr15!-!62167683	3	71	0	chr15	-	62167683	H5		chr7!+!79339085	0	0	12	chr7
chrX!+!96652204	0	0	11	chrX	+	96652204	H1		chr2!+!25975278	7	0	0	chr2	+	25975278	H1		chr16!-!2094275	179	97	0	chr16	-	2094275	H5		chr16!-!27726493	29	329	60	chr16	-	27726493	H5		chr15!-!76338325	13	194	0	chr15	-	76338325	H5		chr3!+!196406930	5	14	4	chr3
chr5!+!63517853	629	0	0	chr5	+	63517853	H1		chr2!-!114375306	11	16	2	chr2	-	114375306	H1		chr16!-!67122534	12	154	0	chr16	-	67122534	H5		chr16!-!30305477	2	8	0	chr16	-	30305477	H5		chr15!+!38646401	0	26	0	chr15	+	38646401	H5		chr3!+!45092828	4	76	0	chr3
chr5!-!107699163	82	0	0	chr5	-	107699163	H1		chr2!-!28300202	550	194	11	chr2	-	28300202	H1		chr16!-!723192	4	1	2	chr16	-	723192	H5		chr16!-!69706439	948	873	101	chr16	-	69706439	H5		chr15!+!76865058	0	22	202	chr15	+	76865058	H5		chr3!+!49103076	760	246	23	chr3
chr5!-!71794313	5122	327	31	chr5	-	71794313	H1		chr2!+!20480240	0	8	6	chr2	+	20480240	H1		chr16!-!723251	1642	1388	894	chr16	-	723251	H5		chr16!-!85353383	10	438	153	chr16	-	85353383	H5		chr15!+!77089247	0	36	0	chr15	+	77089247	H5		chr3!-!194203763	2348	236	10	chr3
chr5!+!159532333	0	13	0	chr5	+	159532333	H1		chr16!+!1508648	11	12	0	chr16	+	1508648	H5		chr16!-!88832071	133	385	51	chr16	-	88832071	H5		chr16!-!89037174	4	0	0	chr16	-	89037174	H5		chr15!-!34562104	0	130	0	chr15	-	34562104	H5		chr15!+!57222631	103	3697	40043	chr15
chr5!+!177615746	0	147	2	chr5	+	177615746	H1		chr16!+!28197369	2	19	177	chr16	+	28197369	H5		chr16!-!89472682	25	41	0	chr16	-	89472682	H5		chr16!+!11259478	0	27	0	chr16	+	11259478	H5		chr15!-!91313934	0	21	0	chr15	-	91313934	H5		chr15!+!67955027	921	139	22	chr15
chr5!+!177645833	0	154	6	chr5	+	177645833	H1		chr16!-!1864279	116	161	7	chr16	-	1864279	H5		chr16!+!17025747	0	23	0	chr16	+	17025747	H5		chr16!+!2964414	0	73	0	chr16	+	2964414	H5		chr5!+!34949392	51	1827	647	chr5	+	34949392	H5		chr15!-!25622461	14	266	5	chr15
chr5!+!59989123	0	17	0	chr5	+	59989123	H1		chr16!-!30529321	32	109	3	chr16	-	30529321	H5		chr16!+!1842904	0	5	0	chr16	+	1842904	H5		chr16!+!3337947	0	4	589	chr16	+	3337947	H5		chr5!-!130860748	64	87	0	chr5	-	130860748	H5		chr15!-!40942400	108	607	76	chr15
chr21!+!47829919	67	114	3	chr21	+	47829919	H1		chr16!-!48285287	64	14	37	chr16	-	48285287	H5		chr16!+!30722048	0	20	0	chr16	+	30722048	H5		chr16!+!72956677	0	21	0	chr16	+	72956677	H5		chr5!-!176644566	4	202	30	chr5	-	176644566	H5		chr15!-!67011925	6	251	53	chr15
chr21!+!36631691	0	6	195	chr21	+	36631691	H1		chr16!-!88659434	12	125	115	chr16	-	88659434	H5		chr16!+!47314825	0	102	0	chr16	+	47314825	H5		chr16!+!78758308	0	15	0	chr16	+	78758308	H5		chr5!-!69736210	19	6	31	chr5	-	69736210	H5		chr15!+!86131413	0	0	17	chr15
chr8!+!28890573	11	64	0	chr8	+	28890573	H1		chr16!-!89377554	4	0	0	chr16	-	89377554	H5		chr16!+!67115193	0	4	908	chr16	+	67115193	H5		chr16!-!1587181	0	27	0	chr16	-	1587181	H5		chr5!-!137755694	5	2	0	chr5	-	137755694	H5		chr15!-!69143852	0	0	17	chr15
chr8!+!133620140	0	161	21	chr8	+	133620140	H1		chr16!+!15691607	0	43	11	chr16	+	15691607	H5		chr16!+!69628061	0	116	0	chr16	+	69628061	H5		chr16!-!3677575	0	10	0	chr16	-	3677575	H5		chr5!+!52904103	0	64	82	chr5	+	52904103	H5		chr5!+!111151410	0	8	0	chr5
chr8!+!145220974	0	2	69	chr8	+	145220974	H1		chr16!+!23625233	0	21	583	chr16	+	23625233	H5		chr16!+!88671841	0	23	0	chr16	+	88671841	H5		chr16!+!67079240	0	0	38	chr16	+	67079240	H5		chr5!+!74776573	0	7	0	chr5	+	74776573	H5		chr5!+!178049027	0	20	0	chr5
chr8!-!144685481	0	23	0	chr8	-	144685481	H1		chr16!+!23850903	0	34	0	chr16	+	23850903	H5		chr16!-!582032	0	10	0	chr16	-	582032	H5		chr16!+!86647520	0	0	10	chr16	+	86647520	H5		chr9!+!111828429	2	193	0	chr9	+	111828429	H5		chr5!-!150071294	0	12	0	chr5
chr8!-!145520263	0	31	0	chr8	-	145520263	H1		chr16!+!29664202	0	62	0	chr16	+	29664202	H5		chr16!-!67495811	0	148	0	chr16	-	67495811	H5		chr16!-!88711516	0	0	647	chr16	-	88711516	H5		chr9!+!129808417	3	34	3	chr9	+	129808417	H5		chr5!-!130571722	0	0	20	chr5
chr8!-!99673018	0	159	2	chr8	-	99673018	H1		chr16!+!3886181	0	5	0	chr16	+	3886181	H5		chr16!-!70254152	0	18	39	chr16	-	70254152	H5		chr1!+!113197197	1206	472	63	chr1	+	113197197	H5		chr9!+!131739260	3	97	0	chr9	+	131739260	H5		chr9!+!137798992	3	339	29	chr9
chr18!-!54506039	0	57	7	chr18	-	54506039	H1		chr16!+!66675442	0	14	0	chr16	+	66675442	H5		chr16!-!85607101	0	0	10	chr16	-	85607101	H5		chr1!+!14086818	5	87	0	chr1	+	14086818	H5		chr9!+!87981136	13	172	80	chr9	+	87981136	H5		chr9!+!140305201	36	12	18	chr9
chr2!+!242627782	149	69	0	chr2	+	242627782	H1		chr16!+!90115994	0	26	19	chr16	+	90115994	H5		chr1!+!10186870	16	17	0	chr1	+	10186870	H5		chr1!+!145594260	10	264	91	chr1	+	145594260	H5		chr9!-!127781597	7	238	0	chr9	-	127781597	H5		chr9!+!140467027	0	18	0	chr9
chr2!+!74167695	1395	2589	60	chr2	+	74167695	H1		chr16!-!1409952	0	10	0	chr16	-	1409952	H5		chr1!+!11319029	148	108	525	chr1	+	11319029	H5		chr1!+!201739596	10	0	0	chr1	+	201739596	H5		chr9!-!35785900	41	79	0	chr9	-	35785900	H5		chr12!+!10014204	178	1375	168	chr12
chr2!+!122203055	0	59	0	chr2	+	122203055	H1		chr16!-!53298550	0	72	3437	chr16	-	53298550	H5		chr1!+!14036213	20	8	0	chr1	+	14036213	H5		chr1!+!25104104	2	334	5	chr1	+	25104104	H5		chr9!-!134066262	0	15	0	chr9	-	134066262	H5		chr12!+!121849168	308	424	132	chr12
chr2!+!180821779	0	69	0	chr2	+	180821779	H1		chr16!+!56849506	0	0	5	chr16	+	56849506	H5		chr1!+!199086458	2	828	0	chr1	+	199086458	H5		chr1!+!25773427	9	0	0	chr1	+	25773427	H5		chr12!+!100715207	60	1224	25	chr12	+	100715207	H5		chr12!+!912999	13	631	72	chr12
chr2!-!112598255	0	475	7	chr2	-	112598255	H1		chr16!-!701490	0	0	31	chr16	-	701490	H5		chr1!+!21171926	254	335	1997	chr1	+	21171926	H5		chr1!+!28767481	30	33	0	chr1	+	28767481	H5		chr12!+!110604870	25	441	0	chr12	+	110604870	H5		chr12!-!122999794	2	80	0	chr12
chr2!-!43717583	0	72	2	chr2	-	43717583	H1		chr1!+!17366698	2307	1408	390	chr1	+	17366698	H5		chr1!+!227306571	130	0	0	chr1	+	227306571	H5		chr1!+!3020113	4	0	0	chr1	+	3020113	H5		chr12!+!50937742	6	70	279	chr12	+	50937742	H5		chr12!-!57141993	202	696	150	chr12
chr16!+!80811185	0	116	0	chr16	+	80811185	H5		chr1!+!21381388	53	18	0	chr1	+	21381388	H5		chr1!+!25150682	181	98	8	chr1	+	25150682	H5		chr1!+!46027250	106	172	0	chr1	+	46027250	H5		chr12!+!65566985	31	426	0	chr12	+	65566985	H5		chr12!-!66543829	2	44	0	chr12
chr16!-!27283117	0	49	0	chr16	-	27283117	H5		chr1!+!25774383	16	147	78	chr1	+	25774383	H5		chr1!+!28744851	121	36	173	chr1	+	28744851	H5		chr1!+!765423	45	639	403	chr1	+	765423	H5		chr12!+!6614940	1182	755	384	chr12	+	6614940	H5		chr12!-!51090140	0	0	84	chr12
chr1!+!191762052	11	0	0	chr1	+	191762052	H5		chr1!+!28406714	150	45	7	chr1	+	28406714	H5		chr1!+!29308133	149	183	115	chr1	+	29308133	H5		chr1!+!8547977	2	25	1418	chr1	+	8547977	H5		chr12!-!124208315	5	146	6	chr12	-	124208315	H5		chr22!-!41344136	128	860	86	chr22
chr1!+!26291985	4	0	0	chr1	+	26291985	H5		chr1!+!31429129	3	0	5	chr1	+	31429129	H5		chr1!+!8596365	59	22	4	chr1	+	8596365	H5		chr1!+!87503333	46	94	53	chr1	+	87503333	H5		chr12!-!1476640	3	75	19	chr12	-	1476640	H5		chr11!+!103984158	59	996	308	chr11
chr1!+!115245234	0	261	6	chr1	+	115245234	H5		chr1!+!36745016	39	31	89	chr1	+	36745016	H5		chr1!-!11283210	5	152	0	chr1	-	11283210	H5		chr1!+!92594551	106	20	47	chr1	+	92594551	H5		chr12!-!15837857	51	8	0	chr12	-	15837857	H5		chr11!+!17332596	315	675	59	chr11
chr1!+!27078705	0	34	0	chr1	+	27078705	H5		chr1!+!39459885	3	218	4	chr1	+	39459885	H5		chr1!-!185321967	7	0	0	chr1	-	185321967	H5		chr1!+!93637773	13	8	13	chr1	+	93637773	H5		chr12!-!50957531	3	93	0	chr12	-	50957531	H5		chr11!+!71902925	2	85	30	chr11
chr1!+!36012992	0	26	7	chr1	+	36012992	H5		chr1!-!10330091	27	5	0	chr1	-	10330091	H5		chr1!-!19550825	184	7	0	chr1	-	19550825	H5		chr1!+!9878044	5	0	0	chr1	+	9878044	H5		chr12!-!51543777	35	108	0	chr12	-	51543777	H5		chr11!-!109994016	0	59	13	chr11
chr1!+!9821938	0	94	0	chr1	+	9821938	H5		chr1!-!114936342	39	165	2	chr1	-	114936342	H5		chr1!-!207967268	3	3	57	chr1	-	207967268	H5		chr1!-!109906587	4	4	0	chr1	-	109906587	H5		chr12!-!56267273	11	0	0	chr12	-	56267273	H5		chr11!-!11947610	0	0	27	chr11
chr1!-!21387911	0	400	26	chr1	-	21387911	H5		chr1!-!114958013	21	3	0	chr1	-	114958013	H5		chr1!-!231452816	138	3	80	chr1	-	231452816	H5		chr1!-!112179925	37	122	181	chr1	-	112179925	H5		chr12!-!7705321	40	9	2	chr12	-	7705321	H5		chrX!+!131338304	4	77	0	chrX
chr1!-!222870890	0	5	8	chr1	-	222870890	H5		chr1!-!145900669	2	2	0	chr1	-	145900669	H5		chr1!-!27779645	153	287	0	chr1	-	27779645	H5		chr1!-!155520378	320	7	0	chr1	-	155520378	H5		chr12!+!56532299	0	18	0	chr12	+	56532299	H5		chrX!-!17003547	8	189	19	chrX
chr1!-!46338590	0	66	0	chr1	-	46338590	H5		chr1!-!153882293	14	2	0	chr1	-	153882293	H5		chr1!-!40669617	5	0	0	chr1	-	40669617	H5		chr1!-!155683725	187	411	0	chr1	-	155683725	H5		chr12!-!435441	0	49	37	chr12	-	435441	H5		chrX!-!96397232	17	83	93	chrX
chr1!-!86830556	0	54	0	chr1	-	86830556	H5		chr1!-!24302798	246	74	31	chr1	-	24302798	H5		chr1!-!8646595	3	201	0	chr1	-	8646595	H5		chr1!-!156702232	15	2	0	chr1	-	156702232	H5		chr12!-!51847815	0	38	0	chr12	-	51847815	H5		chrX!+!13706104	0	0	4	chrX
chr13!+!21203458	0	78	0	chr13	+	21203458	H5		chr1!-!28386953	76	2	71	chr1	-	28386953	H5		chr1!-!91975210	65	51	2	chr1	-	91975210	H5		chr1!-!160686920	2	21	0	chr1	-	160686920	H5		chr12!-!57066675	0	9	0	chr12	-	57066675	H5		chrX!+!41022122	0	0	32	chrX
chr21!-!35470458	53	20	0	chr21	-	35470458	H5		chr1!-!41204171	788	681	794	chr1	-	41204171	H5		chr1!-!93017254	219	134	0	chr1	-	93017254	H5		chr1!-!172576613	11	164	436	chr1	-	172576613	H5		chr22!+!24042418	5	0	0	chr22	+	24042418	H5		chrX!+!47839898	0	0	66	chrX
chr21!+!38174044	0	16	0	chr21	+	38174044	H5		chr1!-!43161209	73	31	14	chr1	-	43161209	H5		chr1!+!10153400	0	497	5	chr1	+	10153400	H5		chr1!-!225738307	5	0	0	chr1	-	225738307	H5		chr22!+!26063767	2	75	0	chr22	+	26063767	H5		chr19!+!10962368	38	171	6	chr19
chr20!+!46255506	0	55	0	chr20	+	46255506	H5		chr1!-!54506814	4596	3354	3185	chr1	-	54506814	H5		chr1!+!144024936	0	6	0	chr1	+	144024936	H5		chr1!-!245181332	4	0	0	chr1	-	245181332	H5		chr22!+!30328376	9	442	0	chr22	+	30328376	H5		chr19!+!10964239	6	6	0	chr19
chr20!-!33979146	0	49	198	chr20	-	33979146	H5		chr1!-!755108	17	0	0	chr1	-	755108	H5		chr1!+!145218749	0	9	0	chr1	+	145218749	H5		chr1!-!27040358	2	51	0	chr1	-	27040358	H5		chr22!+!41189991	2	70	0	chr22	+	41189991	H5		chr19!-!49821947	2	98	35	chr19
chr20!-!3573810	0	433	10	chr20	-	3573810	H5		chr1!+!174244724	0	557	1664	chr1	+	174244724	H5		chr1!+!155769496	0	26	0	chr1	+	155769496	H5		chr1!-!27790703	306	675	30	chr1	-	27790703	H5		chr22!+!42286243	72	314	0	chr22	+	42286243	H5		chr19!+!10964105	0	4	0	chr19
chr2!-!175094393	47	0	0	chr2	-	175094393	H5		chr1!+!195739979	0	50	0	chr1	+	195739979	H5		chr1!+!16642955	0	8	0	chr1	+	16642955	H5		chr1!-!28332379	143	9	0	chr1	-	28332379	H5		chr22!+!43219832	146	1376	418	chr22	+	43219832	H5		chr19!+!48009326	0	3	14	chr19
chr2!+!120863350	0	16	0	chr2	+	120863350	H5		chr1!+!21263999	0	46	1956	chr1	+	21263999	H5		chr1!+!16798046	0	191	0	chr1	+	16798046	H5		chr1!-!28398085	9	151	16	chr1	-	28398085	H5		chr22!+!46583889	5	0	0	chr22	+	46583889	H5		chr19!+!810742	0	0	21	chr19
chr2!+!232963284	0	4	0	chr2	+	232963284	H5		chr1!+!227494062	0	16	0	chr1	+	227494062	H5		chr1!+!19791293	0	23	0	chr1	+	19791293	H5		chr1!-!29409827	30	0	0	chr1	-	29409827	H5		chr22!+!50674764	2	187	0	chr22	+	50674764	H5		chr10!+!116614073	0	5	0	chr10
chr2!+!28315308	0	82	0	chr2	+	28315308	H5		chr1!+!40322023	0	8	7	chr1	+	40322023	H5		chr1!+!21397964	0	10	2	chr1	+	21397964	H5		chr1!-!46133090	9	0	0	chr1	-	46133090	H5		chr22!+!50876017	1386	248	68	chr22	+	50876017	H5		chr10!+!126666980	0	8	0	chr10
chr2!-!130047498	0	0	42	chr2	-	130047498	H5		chr1!-!10301133	0	40	0	chr1	-	10301133	H5		chr1!+!246413978	0	223	0	chr1	+	246413978	H5		chr1!-!64313453	55	4	0	chr1	-	64313453	H5		chr22!+!50900440	193	138	0	chr22	+	50900440	H5		chr10!-!103759562	0	71	0	chr10
chr7!+!11096668	0	123	2	chr7	+	11096668	H5		chr1!-!180344500	0	626	22	chr1	-	180344500	H5		chr1!+!43061796	0	8	0	chr1	+	43061796	H5		chr1!-!67086084	45	780	216	chr1	-	67086084	H5		chr22!-!36168234	15	256	253	chr22	-	36168234	H5		chr18!-!67245277	15	275	76	chr18
chr7!-!18408416	0	9	5	chr7	-	18408416	H5		chr1!-!21472196	0	12	0	chr1	-	21472196	H5		chr1!+!43794178	0	16	0	chr1	+	43794178	H5		chr1!+!10286335	0	6	0	chr1	+	10286335	H5		chr22!-!39458163	4	157	89	chr22	-	39458163	H5		chr8!-!145744230	6	284	69	chr8
chr7!-!36398228	0	328	10	chr7	-	36398228	H5		chr1!-!27749424	0	174	4626	chr1	-	27749424	H5		chr1!+!84998346	0	184	9	chr1	+	84998346	H5		chr1!+!111719039	0	5	0	chr1	+	111719039	H5		chr22!-!43621296	8	85	743	chr22	-	43621296	H5		chr8!-!71205874	43	1624	116	chr8
chr7!-!7619246	0	321	6	chr7	-	7619246	H5		chr1!-!32594752	0	49	85	chr1	-	32594752	H5		chr1!+!8617703	0	16	12	chr1	+	8617703	H5		chr1!+!14037219	0	57	0	chr1	+	14037219	H5		chr22!-!46234389	70	253	0	chr22	-	46234389	H5		chr17!+!1009273	46	350	0	chr17
chr7!-!98713292	0	21	1654	chr7	-	98713292	H5		chr1!-!35859117	0	7	194	chr1	-	35859117	H5		chr1!+!93187694	0	3	53	chr1	+	93187694	H5		chr1!+!25772420	0	11	0	chr1	+	25772420	H5		chr22!+!28338529	0	15	8	chr22	+	28338529	H5		chr17!-!4205665	29	158	2	chr17
chr3!-!50021496	11	151	4	chr3	-	50021496	H5		chr1!-!50599617	0	22	0	chr1	-	50599617	H5		chr1!-!150503652	0	70	10	chr1	-	150503652	H5		chr1!+!26167278	0	4	0	chr1	+	26167278	H5		chr22!+!38775860	0	5	0	chr22	+	38775860	H5		chr17!-!37454931	0	34	0	chr17
chr3!+!108260659	0	1606	28	chr3	+	108260659	H5		chr1!-!68386594	0	48	2	chr1	-	68386594	H5		chr1!-!1694850	0	24	0	chr1	-	1694850	H5		chr1!+!41701348	0	4	0	chr1	+	41701348	H5		chr22!-!22071259	0	7	0	chr22	-	22071259	H5		chr17!+!40588493	0	0	52	chr17
chr3!+!113695633	0	5	0	chr3	+	113695633	H5		chr1!-!94309385	0	99	6	chr1	-	94309385	H5		chr1!-!28407890	3	20	0	chr1	-	28407890	H5		chr1!+!45932069	0	25	0	chr1	+	45932069	H5		chr22!-!30320536	0	12	0	chr22	-	30320536	H5		chr17!+!45650954	0	0	10	chr17
chr3!+!47084346	0	31	2	chr3	+	47084346	H5		chr1!-!21172889	6	8	57	chr1	-	21172889	H5		chr1!-!29295025	0	79	11	chr1	-	29295025	H5		chr1!+!9967922	0	5	10	chr1	+	9967922	H5		chr22!+!47469002	0	0	101	chr22	+	47469002	H5		chr17!-!40649352	0	0	37	chr17
chr3!+!50009395	0	2	27	chr3	+	50009395	H5		chr13!+!114119315	6	0	0	chr13	+	114119315	H5		chr1!-!32387848	0	89	0	chr1	-	32387848	H5		chr1!-!11857941	0	18	0	chr1	-	11857941	H5		chr11!+!59827794	9	339	18	chr11	+	59827794	H5		chr17!-!4150061	0	0	54	chr17
chr3!-!108350809	0	23	0	chr3	-	108350809	H5		chr13!+!43551326	32	13	0	chr13	+	43551326	H5		chr1!-!32414216	0	21	0	chr1	-	32414216	H5		chr1!-!153829383	0	9	0	chr1	-	153829383	H5		chr11!+!62151234	9	310	10	chr11	+	62151234	H5		chr17!-!6517671	0	0	12	chr17
chr3!-!33903420	0	184	4137	chr3	-	33903420	H5		chr13!+!77762534	95	61	0	chr13	+	77762534	H5		chr1!-!36474681	0	21	0	chr1	-	36474681	H5		chr1!-!21787711	0	14	0	chr1	-	21787711	H5		chr11!+!71765685	183	129	0	chr11	+	71765685	H5		chr4!+!48641001	5	31	0	chr4
chr3!-!34243116	0	33	0	chr3	-	34243116	H5		chr13!-!30356489	266	19	0	chr13	-	30356489	H5		chr1!-!46322974	0	33	0	chr1	-	46322974	H5		chr1!-!28020077	0	4	0	chr1	-	28020077	H5		chr11!-!14840485	2	74	0	chr11	-	14840485	H5		chr4!-!12442612	160	29	3	chr4
chr3!-!50084976	0	29	0	chr3	-	50084976	H5		chr13!-!71955555	157	18	0	chr13	-	71955555	H5		chr1!-!53008070	0	7	0	chr1	-	53008070	H5		chr1!-!28363458	0	8	0	chr1	-	28363458	H5		chr11!-!33359899	14	0	0	chr11	-	33359899	H5		chr4!-!88113677	0	8	6	chr4
chr3!-!49787292	0	1	23	chr3	-	49787292	H5		chr13!-!78297675	383	85	23	chr13	-	78297675	H5		chr1!-!81766397	0	12	0	chr1	-	81766397	H5		chr1!-!36440552	0	4	0	chr1	-	36440552	H5		chr11!-!65425645	61	1970	1805	chr11	-	65425645	H5		chr6!-!35594913	0	8	0	chr6
chr3!-!52705878	0	0	9	chr3	-	52705878	H5		chr13!+!33107753	0	92	21	chr13	+	33107753	H5		chr1!-!8611344	0	8	0	chr1	-	8611344	H5		chr1!-!94001068	0	22	0	chr1	-	94001068	H5		chr11!-!66954772	15	0	28375	chr11	-	66954772	H5		chr6!+!20801542	0	0	126	chr6
chr15!+!82479733	462	21	0	chr15	+	82479733	H5		chr21!+!45629174	26	0	0	chr21	+	45629174	H5		chr1!-!86510566	0	12	74	chr1	-	86510566	H5		chr1!+!32771413	0	4	0	chr1	+	32771413	H5		chr11!-!71178466	4	10	0	chr11	-	71178466	H5		chr6!-!57399813	0	0	13	chr6
chr15!-!75337469	0	57	964	chr15	-	75337469	H5		chr21!-!38636531	11	0	0	chr21	-	38636531	H5		chr1!-!87737768	0	9	258	chr1	-	87737768	H5		chr1!-!747056	0	5	15	chr1	-	747056	H5		chr11!-!956826	609	462	0	chr11	-	956826	H5		chr6!-!81030003	0	0	53	chr6
chr5!+!149478320	13	0	0	chr5	+	149478320	H5		chr21!+!24240776	0	128	3	chr21	+	24240776	H5		chr1!-!784568	0	2	62	chr1	-	784568	H5		chr1!+!205707505	0	0	3392	chr1	+	205707505	H5		chr11!+!37486832	0	26	0	chr11	+	37486832	H5		chr14!-!91415571	0	0	4	chr14
chr5!+!36969931	0	43	3	chr5	+	36969931	H5		chr21!+!45605352	0	166	5856	chr21	+	45605352	H5		chr1!+!10195305	0	0	21	chr1	+	10195305	H5		chr1!+!22411944	0	0	19	chr1	+	22411944	H5		chr11!+!66435199	0	11	0	chr11	+	66435199	H5		chr8!+!145972474	0	0	9	chr8
chr5!+!57726764	0	4	0	chr5	+	57726764	H5		chr21!+!46335929	0	6	0	chr21	+	46335929	H5		chr1!+!203178572	0	0	15	chr1	+	203178572	H5		chr1!+!26789992	0	0	58	chr1	+	26789992	H5		chr11!-!11941911	0	10	0	chr11	-	11941911	H5		chr8!+!73930385	0	0	7	chr8
chr5!+!176438781	0	0	4	chr5	+	176438781	H5		chr21!+!31385902	0	0	17	chr21	+	31385902	H5		chr1!-!208052008	0	0	51	chr1	-	208052008	H5		chr1!+!63272374	0	0	19	chr1	+	63272374	H5		chr11!-!64963470	0	96	0	chr11	-	64963470	H5		chr8!+!9536782	0	0	4	chr8
chr9!+!13269765	0	282	18	chr9	+	13269765	H5		chr21!+!45599903	0	0	7	chr21	+	45599903	H5		chr1!-!28062198	0	0	893	chr1	-	28062198	H5		chr1!+!7873113	0	0	78	chr1	+	7873113	H5		chrX!+!46701388	18	0	0	chrX	+	46701388	H5		chr8!-!100679536	0	0	21	chr8
chr9!+!137015129	0	55	0	chr9	+	137015129	H5		chr21!+!47679510	0	0	268	chr21	+	47679510	H5		chr13!+!81227292	38	120	0	chr13	+	81227292	H5		chr1!+!79892729	0	0	5	chr1	+	79892729	H5		chrX!+!46860501	31	1299	476	chrX	+	46860501	H5		chr8!-!109245011	0	0	15	chr8
chr9!-!241063	0	40	2	chr9	-	241063	H5		chr20!+!32210809	1341	536	581	chr20	+	32210809	H5		chr13!+!72409937	0	8	0	chr13	+	72409937	H5		chr1!+!9126268	0	0	106	chr1	+	9126268	H5		chrX!-!20228702	790	454	33	chrX	-	20228702	H5		chr8!-!60095224	0	0	4	chr8
chr9!-!32026531	0	11	0	chr9	-	32026531	H5		chr20!-!48451862	34	2617	2011	chr20	-	48451862	H5		chr21!+!48067006	28	55	0	chr21	+	48067006	H5		chr1!+!93038247	0	0	84	chr1	+	93038247	H5		chrX!-!47709104	10	198	708	chrX	-	47709104	H5		chr8!-!6312078	0	0	12	chr8
chr9!+!81947873	0	0	7	chr9	+	81947873	H5		chr20!+!1122681	0	179	3	chr20	+	1122681	H5		chr21!-!17641219	20	0	0	chr21	-	17641219	H5		chr1!-!10642164	0	0	23	chr1	-	10642164	H5		chr19!+!12245864	2	55	0	chr19	+	12245864	H5		chr8!-!93685574	0	0	6	chr8
chr12!-!32862457	5	544	31	chr12	-	32862457	H5		chr20!+!3466383	0	3	5	chr20	+	3466383	H5		chr21!-!36482136	4876	3917	0	chr21	-	36482136	H5		chr1!-!155429716	0	0	53	chr1	-	155429716	H5		chr19!+!12809420	7	129	0	chr19	+	12809420	H5		chr16!+!19540432	20	0	0	chr16
chr12!+!112107774	0	3	185	chr12	+	112107774	H5		chr20!+!3986610	0	83	0	chr20	+	3986610	H5		chr21!+!27428792	0	25	0	chr21	+	27428792	H5		chr1!-!155522765	0	0	30	chr1	-	155522765	H5		chr19!+!17273138	203	2470	385	chr19	+	17273138	H5		chr16!+!46707277	2	71	0	chr16
chr12!+!122425654	0	380	5	chr12	+	122425654	H5		chr20!+!62470807	0	119	3819	chr20	+	62470807	H5		chr21!+!45450743	0	5	0	chr21	+	45450743	H5		chr1!-!207288972	0	0	19	chr1	-	207288972	H5		chr19!+!36708812	4	0	0	chr19	+	36708812	H5		chr16!-!11865721	0	17	0	chr16
chr12!+!62640286	0	94	3736	chr12	+	62640286	H5		chr20!-!2677163	0	8	0	chr20	-	2677163	H5		chr21!+!46381985	0	143	0	chr21	+	46381985	H5		chr1!-!221947108	0	0	15	chr1	-	221947108	H5		chr19!+!5639022	3	84	2	chr19	+	5639022	H5		chr16!+!14673575	0	0	10	chr16
chr12!-!10151811	0	128	3	chr12	-	10151811	H5		chr2!+!174971716	4682	3315	834	chr2	+	174971716	H5		chr20!+!43574375	15	0	0	chr20	+	43574375	H5		chr1!-!24761767	2	0	68	chr1	-	24761767	H5		chr19!-!40804277	2	17	0	chr19	-	40804277	H5		chr16!+!1676841	0	0	25	chr16
chr12!-!108944311	0	103	0	chr12	-	108944311	H5		chr2!+!183134792	3	164	61	chr2	+	183134792	H5		chr20!+!62507479	29	0	0	chr20	+	62507479	H5		chr1!-!26608513	0	0	476	chr1	-	26608513	H5		chr19!-!48714397	10	0	0	chr19	-	48714397	H5		chr16!+!1817543	0	0	14	chr16
chr12!-!69761035	0	148	27	chr12	-	69761035	H5		chr2!+!233690922	2154	1324	342	chr2	+	233690922	H5		chr20!-!43657079	11	0	0	chr20	-	43657079	H5		chr1!-!27082735	0	0	13	chr1	-	27082735	H5		chr19!-!49826356	3	70	436	chr19	-	49826356	H5		chr16!+!21981408	0	0	5	chr16
chr12!-!80287835	0	136	3	chr12	-	80287835	H5		chr2!+!42935276	24	28	0	chr2	+	42935276	H5		chr20!+!33050182	0	102	2	chr20	+	33050182	H5		chr1!-!54387122	0	0	217	chr1	-	54387122	H5		chr19!-!50176709	40	0	0	chr19	-	50176709	H5		chr16!+!23871994	0	0	19	chr16
chr12!-!9304770	0	132	0	chr12	-	9304770	H5		chr2!+!46825623	149	19	0	chr2	+	46825623	H5		chr20!-!61523991	0	6	401	chr20	-	61523991	H5		chr1!-!8676629	0	0	10	chr1	-	8676629	H5		chr19!-!54884597	123	27	0	chr19	-	54884597	H5		chr16!+!28169031	0	0	34	chr16
chr12!+!50744380	0	0	16	chr12	+	50744380	H5		chr2!-!238799889	7	0	0	chr2	-	238799889	H5		chr20!-!8392463	0	112	3	chr20	-	8392463	H5		chr13!+!59017453	87	146	0	chr13	+	59017453	H5		chr19!+!46191729	0	74	5	chr19	+	46191729	H5		chr16!+!47615246	0	0	53	chr16
chr12!-!46563744	0	0	16	chr12	-	46563744	H5		chr2!-!48568545	14	0	0	chr2	-	48568545	H5		chr20!-!62652134	0	0	121	chr20	-	62652134	H5		chr13!+!60056511	2	7	0	chr13	+	60056511	H5		chr19!+!55749899	0	6	0	chr19	+	55749899	H5		chr16!+!53296231	0	0	4	chr16
chr12!-!90262168	0	0	16	chr12	-	90262168	H5		chr2!-!61065912	11	0	0	chr2	-	61065912	H5		chr2!+!158110372	267	228	26	chr2	+	158110372	H5		chr21!-!38800555	14	62	12	chr21	-	38800555	H5		chr19!-!12140679	0	5	0	chr19	-	12140679	H5		chr16!+!66603155	0	0	10	chr16
chr22!-!32274037	5	0	0	chr22	-	32274037	H5		chr2!-!74610455	27	0	0	chr2	-	74610455	H5		chr2!+!180809642	4	2	0	chr2	+	180809642	H5		chr21!-!46695573	2	113	0	chr21	-	46695573	H5		chr19!-!2007819	0	6	0	chr19	-	2007819	H5		chr16!+!74558799	0	0	31	chr16
chr22!-!50531141	17	0	0	chr22	-	50531141	H5		chr2!-!98562401	90	119	2	chr2	-	98562401	H5		chr2!+!213973928	81	154	7	chr2	+	213973928	H5		chr21!-!36535927	0	60	8	chr21	-	36535927	H5		chr19!-!7172047	0	19	2	chr19	-	7172047	H5		chr16!+!87843554	0	0	4	chr16
chr22!+!28326846	0	19	2	chr22	+	28326846	H5		chr2!+!114677726	0	2	58	chr2	+	114677726	H5		chr2!+!231978534	19	0	0	chr2	+	231978534	H5		chr21!-!42818988	0	10	2	chr21	-	42818988	H5		chr10!+!103849027	2	34	0	chr10	+	103849027	H5		chr16!+!88849372	0	0	26	chr16
chr22!+!41855545	0	8	0	chr22	+	41855545	H5		chr2!+!171912338	0	19	14	chr2	+	171912338	H5		chr2!+!243055393	30	41	0	chr2	+	243055393	H5		chr20!+!30348446	269	346	67	chr20	+	30348446	H5		chr10!-!75813974	21	86	191	chr10	-	75813974	H5		chr16!+!89828467	0	0	8	chr16
chr22!+!50676685	0	6	0	chr22	+	50676685	H5		chr2!+!188254613	0	9	0	chr2	+	188254613	H5		chr2!+!27825898	897	775	21	chr2	+	27825898	H5		chr20!+!61840023	77	107	8	chr20	+	61840023	H5		chr10!+!98706671	0	69	0	chr10	+	98706671	H5		chr16!+!89868379	0	0	29	chr16
chr11!+!67065313	2	68	3017	chr11	+	67065313	H5		chr2!+!86107258	0	316	6	chr2	+	86107258	H5		chr2!+!44401557	8	541	29	chr2	+	44401557	H5		chr20!-!2460369	25	33	7	chr20	-	2460369	H5		chr18!-!13329500	42	647	61	chr18	-	13329500	H5		chr16!+!90042884	0	0	28	chr16
chr11!+!121269140	0	14	0	chr11	+	121269140	H5		chr2!+!86678258	0	41	0	chr2	+	86678258	H5		chr2!-!160129649	4	8	0	chr2	-	160129649	H5		chr20!-!34524530	52	238	524	chr20	-	34524530	H5		chr8!+!108414568	2	167	295	chr8	+	108414568	H5		chr16!-!11801580	0	0	56	chr16
chr11!+!65456760	0	2	195	chr11	+	65456760	H5		chr2!-!208886334	0	38	3	chr2	-	208886334	H5		chr2!-!242907216	42	52	0	chr2	-	242907216	H5		chr20!+!4859387	0	72	26	chr20	+	4859387	H5		chr8!+!144735059	4	0	0	chr8	+	144735059	H5		chr16!-!2484760	0	0	4	chr16
chr11!+!72682685	0	3	85	chr11	+	72682685	H5		chr2!-!232514279	0	3	262	chr2	-	232514279	H5		chr2!-!3415812	23	46	0	chr2	-	3415812	H5		chr20!-!3353160	0	2	2377	chr20	-	3353160	H5		chr8!-!145287353	20	91	97	chr8	-	145287353	H5		chr16!-!67655024	0	0	7	chr16
chr11!-!67965060	0	4	2	chr11	-	67965060	H5		chr2!-!242324508	0	533	158	chr2	-	242324508	H5		chr2!-!47708356	1143	802	788	chr2	-	47708356	H5		chr20!-!40208650	0	4	0	chr20	-	40208650	H5		chr8!+!24172997	0	104	0	chr8	+	24172997	H5		chr16!-!68214006	0	0	9	chr16
chrX!+!154873380	151	315	2	chrX	+	154873380	H5		chr2!-!39561199	0	18	0	chr2	-	39561199	H5		chr2!-!48558252	201	122	3	chr2	-	48558252	H5		chr20!-!48983237	0	21	0	chr20	-	48983237	H5		chr8!-!107764499	0	49	0	chr8	-	107764499	H5		chr16!-!85560655	0	0	7	chr16
chrX!+!153347199	0	80	2	chrX	+	153347199	H5		chr2!-!43719933	0	13	393	chr2	-	43719933	H5		chr2!-!8934608	5	0	0	chr2	-	8934608	H5		chr20!-!50334738	0	71	0	chr20	-	50334738	H5		chr8!-!95417844	0	115	37	chr8	-	95417844	H5		chr16!-!89866070	0	0	28	chr16
chrX!+!22435183	0	25	0	chrX	+	22435183	H5		chr2!-!99997488	0	8	0	chr2	-	99997488	H5		chr2!+!148838792	0	56	2	chr2	+	148838792	H5		chr20!+!44700142	0	0	7	chr20	+	44700142	H5		chr17!+!26490198	2	36	0	chr17	+	26490198	H5		chr12!+!89983407	10	0	0	chr12
chrX!+!44895806	0	31	0	chrX	+	44895806	H5		chr2!+!114222252	0	4	0	chr2	+	114222252	H5		chr2!+!172691183	0	6	0	chr2	+	172691183	H5		chr20!+!62224161	0	0	207	chr20	+	62224161	H5		chr17!+!45666741	3	33	0	chr17	+	45666741	H5		chr12!-!50912855	0	20	0	chr12
chrX!+!96245029	0	175	9360	chrX	+	96245029	H5		chr2!-!52829784	0	0	66	chr2	-	52829784	H5		chr2!+!17856888	0	66	0	chr2	+	17856888	H5		chr20!-!47799878	0	0	88	chr20	-	47799878	H5		chr17!+!74756272	6	136	0	chr17	+	74756272	H5		chr12!+!116656767	0	0	6	chr12
chrX!-!50358374	0	12	0	chrX	-	50358374	H5		chr7!+!106906326	117	8	4	chr7	+	106906326	H5		chr2!+!204051180	0	14	0	chr2	+	204051180	H5		chr2!+!160189995	4	0	0	chr2	+	160189995	H5		chr17!+!79579802	4	0	0	chr17	+	79579802	H5		chr12!+!118770102	0	0	17	chr12
chrX!-!41208342	0	0	16	chrX	-	41208342	H5		chr7!+!131161532	30	0	0	chr7	+	131161532	H5		chr2!+!28219117	0	8	0	chr2	+	28219117	H5		chr2!+!181864143	5	0	7	chr2	+	181864143	H5		chr17!-!28320515	2	255	10	chr17	-	28320515	H5		chr12!+!123057494	0	0	6	chr12
chr19!+!39643600	0	5	345	chr19	+	39643600	H5		chr7!+!1531115	69	96	30	chr7	+	1531115	H5		chr2!+!66400738	0	21	0	chr2	+	66400738	H5		chr2!+!208466445	127	717	19	chr2	+	208466445	H5		chr17!-!4192840	4158	1752	287	chr17	-	4192840	H5		chr12!+!123360879	0	0	10	chr12
chr19!-!53281916	0	59	0	chr19	-	53281916	H5		chr7!+!24645866	2	310	32	chr7	+	24645866	H5		chr2!-!205960441	0	13	0	chr2	-	205960441	H5		chr2!+!222039407	6	31	0	chr2	+	222039407	H5		chr17!-!43496614	40	1055	150	chr17	-	43496614	H5		chr12!+!26190042	0	0	56	chr12
chr19!+!52560466	0	0	213	chr19	+	52560466	H5		chr7!-!129324256	87	16	77	chr7	-	129324256	H5		chr2!+!231985778	0	0	7	chr2	+	231985778	H5		chr2!+!24870827	4	0	0	chr2	+	24870827	H5		chr17!-!44244249	30	0	0	chr17	-	44244249	H5		chr12!+!46624085	0	0	8	chr12
chr18!+!22746959	0	300	6	chr18	+	22746959	H5		chr7!-!131095900	45	12	207	chr7	-	131095900	H5		chr2!+!238916338	0	0	95	chr2	+	238916338	H5		chr2!+!25700624	134	6	55	chr2	+	25700624	H5		chr17!-!57847007	4	24	163	chr17	-	57847007	H5		chr12!+!79422943	0	0	4	chr12
chr18!+!26433374	0	506	43	chr18	+	26433374	H5		chr7!-!139864479	13	0	6	chr7	-	139864479	H5		chr2!-!187498517	0	0	5	chr2	-	187498517	H5		chr2!+!27448771	54	3	0	chr2	+	27448771	H5		chr17!-!67162382	57	850	79	chr17	-	67162382	H5		chr12!+!97347433	0	0	9	chr12
chr18!+!45400686	0	0	66	chr18	+	45400686	H5		chr7!-!865365	38	68	0	chr7	-	865365	H5		chr2!-!225348170	0	0	7	chr2	-	225348170	H5		chr2!+!28223079	6	66	178	chr2	+	28223079	H5		chr17!-!73143640	25	0	0	chr17	-	73143640	H5		chr12!+!9882753	0	0	23	chr12
chr8!+!145978883	0	1008	5	chr8	+	145978883	H5		chr7!+!102855919	0	11	0	chr7	+	102855919	H5		chr2!-!27881028	0	0	116	chr2	-	27881028	H5		chr2!+!29735207	2	5	0	chr2	+	29735207	H5		chr17!-!7401172	3	188	0	chr17	-	7401172	H5		chr12!+!9938589	0	0	42	chr12
chr8!+!106297219	0	0	4	chr8	+	106297219	H5		chr7!+!121022775	0	11	4	chr7	+	121022775	H5		chr7!+!112472385	1406	981	0	chr7	+	112472385	H5		chr2!+!32699703	43	834	179	chr2	+	32699703	H5		chr17!+!29532287	0	10	0	chr17	+	29532287	H5		chr12!-!109079359	0	0	7	chr12
chr8!-!104052882	0	0	7	chr8	-	104052882	H5		chr7!+!133733796	0	5	0	chr7	+	133733796	H5		chr7!+!139838758	120	284	4	chr7	+	139838758	H5		chr2!+!62730093	27	192	0	chr2	+	62730093	H5		chr17!+!36530894	0	9	0	chr17	+	36530894	H5		chr12!-!1316420	0	0	6	chr12
chr17!+!12013438	2	56	2331	chr17	+	12013438	H5		chr7!+!140067187	0	25	0	chr7	+	140067187	H5		chr7!+!65352748	3	51	0	chr7	+	65352748	H5		chr2!+!71584392	57	1020	509	chr2	+	71584392	H5		chr17!+!3727627	0	44	0	chr17	+	3727627	H5		chr12!-!133727569	0	0	4	chr12
chr17!+!27852600	0	6	0	chr17	+	27852600	H5		chr7!-!102042007	0	23	1	chr7	-	102042007	H5		chr7!+!72878272	352	250	0	chr7	+	72878272	H5		chr2!-!122184558	97	4	0	chr2	-	122184558	H5		chr17!+!37521742	0	12	0	chr17	+	37521742	H5		chr12!-!50931308	0	0	4	chr12
chr17!+!40662526	0	287	6	chr17	+	40662526	H5		chr7!-!72884910	0	39	30	chr7	-	72884910	H5		chr7!-!132636586	74	110	3	chr7	-	132636586	H5		chr2!-!128089457	3	84	0	chr2	-	128089457	H5		chr17!+!43648615	0	7	0	chr17	+	43648615	H5		chr12!-!62656798	0	0	4	chr12
chr17!+!42741508	0	4	0	chr17	+	42741508	H5		chr3!+!107429400	488	201	114	chr3	+	107429400	H5		chr7!-!6155830	438	728	157	chr7	-	6155830	H5		chr2!-!24909264	34	178	53	chr2	-	24909264	H5		chr17!+!47845717	0	15	0	chr17	+	47845717	H5		chr12!-!6630994	0	0	21	chr12
chr17!+!45408927	0	82	31	chr17	+	45408927	H5		chr3!+!11743703	10	67	7	chr3	+	11743703	H5		chr7!-!116578702	2	15	4	chr7	-	116578702	H5		chr2!-!26502743	2	3	0	chr2	-	26502743	H5		chr17!+!60506688	0	15	0	chr17	+	60506688	H5		chr12!-!70668808	0	0	10	chr12
chr17!+!67300311	0	30	2	chr17	+	67300311	H5		chr3!+!184814339	26	679	891	chr3	+	184814339	H5		chr7!+!101653514	0	81	0	chr7	+	101653514	H5		chr2!-!27692410	11	0	0	chr2	-	27692410	H5		chr17!-!78809109	0	14	0	chr17	-	78809109	H5		chr12!-!9267167	0	0	7	chr12
chr17!-!29669191	0	810	30	chr17	-	29669191	H5		chr3!+!37908607	7	26	0	chr3	+	37908607	H5		chr7!+!101781559	0	6	0	chr7	+	101781559	H5		chr2!-!42413811	6	0	0	chr2	-	42413811	H5		chr17!-!80489356	0	116	0	chr17	-	80489356	H5		chr12!-!94223197	0	0	23	chr12
chr17!-!40387496	0	22	702	chr17	-	40387496	H5		chr3!+!43346804	2	56	176	chr3	+	43346804	H5		chr7!+!131071404	0	5	8	chr7	+	131071404	H5		chr2!-!43677585	8	48	0	chr2	-	43677585	H5		chr17!+!65759769	0	2	17	chr17	+	65759769	H5		chr21!+!38791759	0	0	5	chr21
chr17!-!40510264	0	30	0	chr17	-	40510264	H5		chr3!+!45622135	4	8	0	chr3	+	45622135	H5		chr7!+!2223939	0	35	0	chr7	+	2223939	H5		chr2!-!43713951	19	12	0	chr2	-	43713951	H5		chr17!+!5299597	0	0	464	chr17	+	5299597	H5		chr21!-!32910672	0	0	6	chr21
chr17!-!4770023	0	22	0	chr17	-	4770023	H5		chr3!+!52308707	89	122	2	chr3	+	52308707	H5		chr7!+!43662320	0	58	0	chr7	+	43662320	H5		chr2!-!45763110	12	5	0	chr2	-	45763110	H5		chr17!-!78763356	0	0	5174	chr17	-	78763356	H5		chrX!-!42599818	0	28	0	chrX
chr17!-!5237340	0	93	0	chr17	-	5237340	H5		chr3!-!123657495	31	36	77	chr3	-	123657495	H5		chr7!+!50693587	0	17	0	chr7	+	50693587	H5		chr2!+!177188921	0	24	0	chr2	+	177188921	H5		chr4!+!156623930	10	0	0	chr4	+	156623930	H5		chrX!+!41361386	0	0	7	chrX
chr17!-!57736522	0	12	598	chr17	-	57736522	H5		chr3!-!127686853	1514	780	974	chr3	-	127686853	H5		chr7!+!73720445	0	8	0	chr7	+	73720445	H5		chr2!+!181895537	0	6	0	chr2	+	181895537	H5		chr4!-!101335040	7	4	0	chr4	-	101335040	H5		chrX!+!73207036	0	0	5	chrX
chr17!-!58358429	0	39	0	chr17	-	58358429	H5		chr3!-!129272652	42	7	0	chr3	-	129272652	H5		chr7!+!92904991	0	279	0	chr7	+	92904991	H5		chr2!+!36617443	0	24	0	chr2	+	36617443	H5		chr4!-!1921222	5	5	37960	chr4	-	1921222	H5		chrX!+!78004519	0	0	10	chrX
chr17!+!79567194	0	0	7	chr17	+	79567194	H5		chr3!+!185508532	0	6	0	chr3	+	185508532	H5		chr7!-!116583195	0	9	0	chr7	-	116583195	H5		chr2!+!51315294	0	12	0	chr2	+	51315294	H5		chr4!+!151230021	2	26	0	chr4	+	151230021	H5		chrX!+!7937890	0	0	7	chrX
chr17!-!2501837	0	0	78	chr17	-	2501837	H5		chr3!+!48038019	0	45	0	chr3	+	48038019	H5		chr7!-!136681986	0	246	16	chr7	-	136681986	H5		chr2!+!58429099	0	11	0	chr2	+	58429099	H5		chr6!+!12094027	522	382	37	chr6	+	12094027	H5		chrX!-!153337732	0	0	6	chrX
chr17!-!60042528	0	0	4	chr17	-	60042528	H5		chr3!+!48802864	0	40	50	chr3	+	48802864	H5		chr7!-!151970117	0	38	0	chr7	-	151970117	H5		chr2!+!61503276	0	4	0	chr2	+	61503276	H5		chr6!+!149689734	2	16	0	chr6	+	149689734	H5		chrX!-!44951584	0	0	10	chrX
chr4!+!12213964	0	44	4	chr4	+	12213964	H5		chr3!+!50148451	0	4	0	chr3	+	50148451	H5		chr7!-!23191302	0	114	0	chr7	-	23191302	H5		chr2!-!168923478	0	9	0	chr2	-	168923478	H5		chr6!+!32321900	2	10	0	chr6	+	32321900	H5		chrX!-!66803618	0	0	16	chrX
chr4!+!36149588	0	14	0	chr4	+	36149588	H5		chr3!-!138490249	0	180	366	chr3	-	138490249	H5		chr7!-!25687703	0	11	0	chr7	-	25687703	H5		chr2!-!61268291	0	58	23	chr2	-	61268291	H5		chr6!+!33221465	42	249	1061	chr6	+	33221465	H5		chrX!-!83968722	0	0	16	chrX
chr4!-!2616978	0	0	36	chr4	-	2616978	H5		chr3!-!197579611	0	69	0	chr3	-	197579611	H5		chr7!-!7862401	0	54	0	chr7	-	7862401	H5		chr2!-!232003415	0	0	9	chr2	-	232003415	H5		chr6!+!34600005	3	238	4	chr6	+	34600005	H5		chr10!+!27309835	0	0	37	chr10
chr6!+!52387586	0	46	18	chr6	+	52387586	H5		chr3!-!23615110	0	51	0	chr3	-	23615110	H5		chr7!-!95047843	0	28	7	chr7	-	95047843	H5		chr7!+!2840539	24	419	205	chr7	+	2840539	H5		chr6!-!34609621	7	32	4	chr6	-	34609621	H5		chr10!-!30611831	0	0	9	chr10
chr6!-!72015863	0	37	0	chr6	-	72015863	H5		chr3!-!37512895	0	147	7	chr3	-	37512895	H5		chr7!+!100353286	0	0	100	chr7	+	100353286	H5		chr7!+!50165358	2	66	5	chr7	+	50165358	H5		chr6!-!42574805	14	283	0	chr6	-	42574805	H5		chr10!-!32117194	0	0	5	chr10
chr6!-!32328952	0	0	15	chr6	-	32328952	H5		chr3!-!43569791	0	62	0	chr3	-	43569791	H5		chr7!-!142986775	0	0	48	chr7	-	142986775	H5		chr7!-!129033745	32	5	0	chr7	-	129033745	H5		chr14!+!21477790	37	0	0	chr14	+	21477790	H5		chr10!-!59981551	0	0	15	chr10
chr6!-!32877761	0	0	18	chr6	-	32877761	H5		chr3!-!88175723	0	145	23	chr3	-	88175723	H5		chr7!-!879314	0	0	122	chr7	-	879314	H5		chr7!-!2429359	2	4	0	chr7	-	2429359	H5		chr14!+!31403345	805	186	755	chr14	+	31403345	H5		chr10!-!63995743	0	0	10	chr10
chr14!+!50625004	0	8	0	chr14	+	50625004	H5		chr3!+!193336122	0	0	4	chr3	+	193336122	H5		chr3!+!144389001	55	9	0	chr3	+	144389001	H5		chr7!+!158565503	0	9	0	chr7	+	158565503	H5		chr14!-!43363643	6	304	0	chr14	-	43363643	H5		chr10!-!89679405	0	0	10	chr10
chr14!-!103892275	0	0	42	chr14	-	103892275	H5		chr3!-!31873185	0	0	10	chr3	-	31873185	H5		chr3!+!17403545	5	0	0	chr3	+	17403545	H5		chr7!+!27817159	0	70	9	chr7	+	27817159	H5		chr14!-!96997999	9	0	0	chr14	-	96997999	H5		chr10!-!92654377	0	0	11	chr10
chr19!+!2590343	4	0	0	chr19	+	2590343	HIV-1		chr15!+!41747854	21	212	38	chr15	+	41747854	H5		chr3!+!182582854	58	63	0	chr3	+	182582854	H5		chr7!+!40006680	0	26	0	chr7	+	40006680	H5		chr14!+!41002189	0	6	0	chr14	+	41002189	H5		chr14!+!107262592	0	0	30	chr14
chr22!+!24766840	4	0	0	chr22	+	24766840	HIV-1		chr15!+!43324777	189	8	0	chr15	+	43324777	H5		chr3!+!47755101	43	0	0	chr3	+	47755101	H5		chr7!+!72483565	0	3	2	chr7	+	72483565	H5		chr14!+!81681011	0	9	0	chr14	+	81681011	H5		chr14!+!21712601	0	0	6	chr14
chr20!+!57309709	4	0	0	chr20	+	57309709	HIV-1		chr15!+!57475445	83	158	157	chr15	+	57475445	H5		chr3!+!48839630	3	64	0	chr3	+	48839630	H5		chr7!-!100212748	0	27	20	chr7	-	100212748	H5		chr14!-!91500261	0	36	0	chr14	-	91500261	H5		chr14!+!21716533	0	0	15	chr14
									chr15!+!58969707	4	1	0	chr15	+	58969707	H5		chr3!+!49806275	150	184	0	chr3	+	49806275	H5		chr7!-!127002165	0	33	0	chr7	-	127002165	H5											chr14!+!22978139	0	0	12	chr14
									chr15!+!74306828	287	116	22	chr15	+	74306828	H5		chr3!+!78956343	501	470	12	chr3	+	78956343	H5		chr7!-!146025749	0	12	0	chr7	-	146025749	H5											chr14!+!59771309	0	0	23	chr14
									chr15!-!41979337	51	0	0	chr15	-	41979337	H5		chr3!-!10174397	15	2	0	chr3	-	10174397	H5		chr7!-!151899661	0	52	15	chr7	-	151899661	H5											chr14!+!60565156	0	0	11	chr14
									chr15!-!41992205	188	596	134	chr15	-	41992205	H5		chr3!-!45763508	106	2	0	chr3	-	45763508	H5		chr7!+!143945291	0	0	39	chr7	+	143945291	H5											chr14!+!71999590	0	0	5	chr14
									chr15!-!41996439	145	20	72	chr15	-	41996439	H5		chr3!-!47152116	61	0	0	chr3	-	47152116	H5		chr7!+!17319804	0	0	32	chr7	+	17319804	H5											chr14!+!75638605	0	0	26	chr14
									chr15!-!58920766	363	0	0	chr15	-	58920766	H5		chr3!-!47710629	832	737	3	chr3	-	47710629	H5		chr7!-!107001841	0	0	16	chr7	-	107001841	H5											chr14!-!107125229	0	0	18	chr14
									chr15!-!64515372	34	398	1469	chr15	-	64515372	H5		chr3!-!48570876	252	0	0	chr3	-	48570876	H5		chr3!+!129156539	182	322	0	chr3	+	129156539	H5											chr14!-!35632575	0	0	15	chr14
									chr15!+!40911086	0	58	4	chr15	+	40911086	H5		chr3!-!50076987	4	0	0	chr3	-	50076987	H5		chr3!+!182548682	41	9	0	chr3	+	182548682	H5											chr14!-!38533349	0	0	4	chr14
									chr15!+!59350768	0	18	2	chr15	+	59350768	H5		chr3!-!67548927	2	65	2	chr3	-	67548927	H5		chr3!+!52596098	10	0	0	chr3	+	52596098	H5											chr9!+!107518824	0	0	4	chr9
									chr15!+!64043448	0	5	0	chr15	+	64043448	H5		chr3!+!15824158	0	32	0	chr3	+	15824158	H5		chr3!-!105133569	7	0	0	chr3	-	105133569	H5											chr9!+!108141750	0	0	4	chr9
									chr15!+!67940407	0	5	0	chr15	+	67940407	H5		chr3!+!174281554	0	55	0	chr3	+	174281554	H5		chr3!-!149623506	9	0	0	chr3	-	149623506	H5											chr9!+!108237654	0	0	5	chr9
									chr15!+!77513918	0	21	0	chr15	+	77513918	H5		chr3!+!17713767	0	4	2	chr3	+	17713767	H5		chr3!-!47012209	14	305	209	chr3	-	47012209	H5											chr9!+!127875310	0	0	11	chr9
									chr15!-!66177092	0	13	0	chr15	-	66177092	H5		chr3!+!183465600	0	19	0	chr3	+	183465600	H5		chr3!-!48966939	33	0	0	chr3	-	48966939	H5											chr9!+!21169307	0	0	26	chr9
									chr15!-!66178372	0	177	7164	chr15	-	66178372	H5		chr3!+!197666034	0	3	939	chr3	+	197666034	H5		chr3!-!57917417	18	382	246	chr3	-	57917417	H5											chr9!+!21883445	0	0	5	chr9
									chr5!+!176748812	21	0	0	chr5	+	176748812	H5		chr3!+!48804297	0	99	0	chr3	+	48804297	H5		chr3!+!158125684	0	23	0	chr3	+	158125684	H5											chr9!+!88910046	0	0	5	chr9
									chr5!+!180593137	279	107	155	chr5	+	180593137	H5		chr3!+!52690972	0	15	0	chr3	+	52690972	H5		chr3!+!17612895	0	19	0	chr3	+	17612895	H5											chr9!+!91050870	0	0	10	chr9
									chr5!+!35689954	27	9	0	chr5	+	35689954	H5		chr3!-!112126516	0	2	77	chr3	-	112126516	H5		chr3!+!196533308	0	23	55	chr3	+	196533308	H5											chr9!+!95763188	0	0	6	chr9
									chr5!-!176612498	18	7	2	chr5	-	176612498	H5		chr3!-!128330152	0	10	0	chr3	-	128330152	H5		chr3!+!38553635	0	10	0	chr3	+	38553635	H5											chr9!-!33878856	0	0	4	chr9
									chr5!+!179010047	0	50	3	chr5	+	179010047	H5		chr3!-!141219743	0	179	2	chr3	-	141219743	H5		chr3!+!42675306	0	26	0	chr3	+	42675306	H5											chr9!-!7723968	0	0	15	chr9
									chr5!-!179385297	0	2	219	chr5	-	179385297	H5		chr3!-!52668776	0	5	5	chr3	-	52668776	H5		chr3!+!45748617	0	13	0	chr3	+	45748617	H5											chr5!-!139845667	2	15	0	chr5
									chr5!+!93113959	0	0	62	chr5	+	93113959	H5		chr3!+!118930693	0	0	2001	chr3	+	118930693	H5		chr3!-!114423590	0	6	0	chr3	-	114423590	H5											chr5!-!176651666	0	87	0	chr5
									chr5!-!49712554	0	0	5	chr5	-	49712554	H5		chr3!+!179083045	0	0	6	chr3	+	179083045	H5		chr3!-!124945870	0	27	0	chr3	-	124945870	H5											chr5!+!109114811	0	0	11	chr5
									chr9!+!130068212	4	0	0	chr9	+	130068212	H5		chr3!-!23365418	0	0	43	chr3	-	23365418	H5		chr3!-!49101126	0	148	30	chr3	-	49101126	H5											chr5!+!118515561	0	0	24	chr5
									chr9!+!131522665	11	34	0	chr9	+	131522665	H5		chr15!+!66830179	53	6	0	chr15	+	66830179	H5		chr3!-!98476924	0	3	18	chr3	-	98476924	H5											chr5!+!225023	0	0	8	chr5
									chr9!+!132731991	42	34	5	chr9	+	132731991	H5		chr15!+!68356021	1600	800	100	chr15	+	68356021	H5		chr3!+!136260364	0	0	9	chr3	+	136260364	H5											chr5!+!23989607	0	0	16	chr5
									chr9!+!135914489	1972	768	207	chr9	+	135914489	H5		chr15!+!74944123	559	251	0	chr15	+	74944123	H5		chr3!-!107351869	0	0	128	chr3	-	107351869	H5											chr5!+!4081139	0	0	5	chr5
									chr9!+!136911778	169	195	127	chr9	+	136911778	H5		chr15!+!75634508	25	3	0	chr15	+	75634508	H5		chr3!-!151673983	0	0	4	chr3	-	151673983	H5											chr5!+!66012542	0	0	15	chr5
									chr9!+!139987533	25	32	89	chr9	+	139987533	H5		chr15!-!40620807	38	51	29	chr15	-	40620807	H5		chr3!-!44382500	0	0	4	chr3	-	44382500	H5											chr5!-!102438571	0	0	13	chr5
									chr9!+!29224638	54	240	62	chr9	+	29224638	H5		chr15!-!64030130	185	142	0	chr15	-	64030130	H5		chr3!-!44394461	0	0	28	chr3	-	44394461	H5											chr5!-!130885471	0	0	8	chr5
									chr9!+!35282716	164	319	32	chr9	+	35282716	H5		chr15!-!68007533	170	130	3	chr15	-	68007533	H5		chr3!-!50097176	0	0	204	chr3	-	50097176	H5											chr5!-!175068468	0	0	9	chr5
									chr9!+!35515073	1012	276	116	chr9	+	35515073	H5		chr15!-!68387719	8	84	4	chr15	-	68387719	H5		chr3!-!52295949	0	0	24	chr3	-	52295949	H5											chr5!-!40649309	0	0	12	chr5
									chr9!+!356822	115	12	1	chr9	+	356822	H5		chr15!-!74940054	17	122	28	chr15	-	74940054	H5		chr15!+!57301398	10	13	0	chr15	+	57301398	H5											chr5!-!78568585	0	0	14	chr5
									chr9!+!36386453	53	7	0	chr9	+	36386453	H5		chr15!-!75373495	2	344	2	chr15	-	75373495	H5		chr15!+!68064259	308	456	0	chr15	+	68064259	H5											chr5!-!78968893	0	0	18	chr5
									chr9!+!82276338	18	834	170	chr9	+	82276338	H5		chr15!-!76167015	1093	1386	0	chr15	-	76167015	H5		chr15!-!80421843	15	17	0	chr15	-	80421843	H5											chr5!-!80764130	0	0	18	chr5
									chr9!-!109549456	2	180	6806	chr9	-	109549456	H5		chr15!-!81855708	54	89	0	chr15	-	81855708	H5		chr15!+!39969694	0	36	6	chr15	+	39969694	H5											chr5!-!95049889	0	0	10	chr5
									chr9!-!134101591	96	46	13	chr9	-	134101591	H5		chr15!+!41954947	0	31	10	chr15	+	41954947	H5		chr15!-!41294680	0	48	0	chr15	-	41294680	H5											chr5!-!96311124	0	0	9	chr5
									chr9!-!135912014	3	73	3	chr9	-	135912014	H5		chr15!+!67597309	0	16	0	chr15	+	67597309	H5		chr15!-!56927981	0	151	129	chr15	-	56927981	H5											chr3!+!47082952	0	28	0	chr3
									chr9!-!140164599	6	85	3	chr9	-	140164599	H5		chr15!-!54815410	0	25	5	chr15	-	54815410	H5		chr15!-!63432693	0	42	0	chr15	-	63432693	H5											chr3!+!141802154	0	0	23	chr3
									chr9!+!131232934	0	294	23	chr9	+	131232934	H5		chr15!-!64391844	0	15	0	chr15	-	64391844	H5		chr15!-!63814822	0	11	0	chr15	-	63814822	H5											chr3!+!155611711	0	0	6	chr3
									chr9!+!133657190	0	82	21	chr9	+	133657190	H5		chr15!-!91280478	0	360	29	chr15	-	91280478	H5		chr15!-!64083742	0	19	0	chr15	-	64083742	H5											chr3!+!169145912	0	0	12	chr3
									chr9!+!140313276	0	40	20	chr9	+	140313276	H5		chr15!+!35852359	0	0	5	chr15	+	35852359	H5		chr15!-!77032097	0	0	4	chr15	-	77032097	H5											chr3!+!172281212	0	0	7	chr3
									chr9!+!17490434	0	6	0	chr9	+	17490434	H5		chr15!+!40486014	0	0	77	chr15	+	40486014	H5		chr5!+!102077060	82	864	572	chr5	+	102077060	H5											chr3!+!18947486	0	0	10	chr3
									chr9!+!83709614	0	4	0	chr9	+	83709614	H5		chr15!-!77032096	0	0	33	chr15	-	77032096	H5		chr5!+!134117774	2	4	0	chr5	+	134117774	H5											chr3!+!48735358	0	0	6	chr3
									chr9!+!88462831	0	245	629	chr9	+	88462831	H5		chr15!-!80170690	0	0	547	chr15	-	80170690	H5		chr5!+!137174289	63	172	0	chr5	+	137174289	H5											chr3!+!50643733	0	0	17	chr3
									chr9!+!97829617	0	11	0	chr9	+	97829617	H5		chr5!-!122892526	749	1064	40	chr5	-	122892526	H5		chr5!+!14473451	5	244	0	chr5	+	14473451	H5											chr3!+!57280597	0	0	10	chr3
									chr9!-!101879725	0	3	11	chr9	-	101879725	H5		chr5!-!179691385	262	142	0	chr5	-	179691385	H5		chr5!+!176690700	2	99	113	chr5	+	176690700	H5											chr3!+!58034587	0	0	13	chr3
									chr9!-!111883552	0	78	2	chr9	-	111883552	H5		chr5!-!379733	4	34	0	chr5	-	379733	H5		chr5!+!179382506	17	8	0	chr5	+	179382506	H5											chr3!-!119179938	0	0	20	chr3
									chr9!-!131620259	0	7	109	chr9	-	131620259	H5		chr5!-!91326558	10	11	0	chr5	-	91326558	H5		chr5!+!52119285	4	12	0	chr5	+	52119285	H5											chr3!-!128024732	0	0	10	chr3
									chr9!-!138844043	0	20	938	chr9	-	138844043	H5		chr5!+!118557653	0	104	19	chr5	+	118557653	H5		chr5!+!74792142	6	2	0	chr5	+	74792142	H5											chr3!-!18228458	0	0	23	chr3
									chr9!-!140144832	0	1077	421	chr9	-	140144832	H5		chr5!+!176382165	0	24	0	chr5	+	176382165	H5		chr5!-!121390727	17	0	0	chr5	-	121390727	H5											chr3!-!186505872	0	0	11	chr3
									chr9!-!140355288	0	209	2	chr9	-	140355288	H5		chr5!-!100151114	0	8	0	chr5	-	100151114	H5		chr5!-!175354853	22	533	215	chr5	-	175354853	H5											chr3!-!31667133	0	0	5	chr3
									chr9!-!15593003	0	4	0	chr9	-	15593003	H5		chr5!-!173336526	0	39	0	chr5	-	173336526	H5		chr5!-!68687274	79	263	2	chr5	-	68687274	H5											chr3!-!55553173	0	0	28	chr3
									chr9!+!13185900	0	0	25	chr9	+	13185900	H5		chr5!-!176643384	0	63	0	chr5	-	176643384	H5		chr5!+!121361491	0	7	0	chr5	+	121361491	H5											chr19!+!10717848	0	10	0	chr19
									chr9!-!127847749	0	0	13	chr9	-	127847749	H5		chr5!-!42769006	0	89	24	chr5	-	42769006	H5		chr5!+!176677728	0	24	4	chr5	+	176677728	H5											chr19!+!36234352	0	6	0	chr19
									chr12!+!132457879	26	609	134	chr12	+	132457879	H5		chr9!+!100238246	314	400	0	chr9	+	100238246	H5		chr5!-!147026215	0	34	0	chr5	-	147026215	H5											chr19!-!54027389	0	26	0	chr19
									chr12!+!2078593	907	133	4	chr12	+	2078593	H5		chr9!+!102816922	703	495	69	chr9	+	102816922	H5		chr5!+!179981953	0	6	0	chr5	+	179981953	H5											chr19!+!10275707	0	0	49	chr19
									chr12!+!27062549	85	7	29	chr12	+	27062549	H5		chr9!+!123956490	4	0	0	chr9	+	123956490	H5		chr5!+!50106100	0	0	4	chr5	+	50106100	H5											chr19!+!29024703	0	0	4	chr19
									chr12!+!65720215	31	60	105	chr12	+	65720215	H5		chr9!+!126002145	4987	5324	134	chr9	+	126002145	H5		chr5!-!176606580	0	0	281	chr5	-	176606580	H5											chr19!+!3145384	0	0	6	chr19
									chr12!+!69760220	14	0	0	chr12	+	69760220	H5		chr9!+!139314827	48	2	0	chr9	+	139314827	H5		chr9!+!134090506	53	126	29	chr9	+	134090506	H5											chr19!+!34923809	0	0	8	chr19
									chr12!+!8055898	3	2	0	chr12	+	8055898	H5		chr9!+!140096962	4	0	0	chr9	+	140096962	H5		chr9!+!138758909	24	14	0	chr9	+	138758909	H5											chr19!+!47679027	0	0	7	chr19
									chr12!+!93573500	63	9	0	chr12	+	93573500	H5		chr9!+!36674802	510	214	13	chr9	+	36674802	H5		chr9!+!139532443	45	983	743	chr9	+	139532443	H5											chr19!+!58306799	0	0	4	chr19
									chr12!-!121264052	688	115	76	chr12	-	121264052	H5		chr9!+!80515350	705	485	243	chr9	+	80515350	H5		chr9!+!19325710	14	294	174	chr9	+	19325710	H5											chr19!+!6252550	0	0	20	chr19
									chr12!-!49650516	330	76	144	chr12	-	49650516	H5		chr9!-!128664044	952	870	2	chr9	-	128664044	H5		chr9!-!114457327	125	162	2	chr9	-	114457327	H5											chr19!-!21495367	0	0	10	chr19
									chr12!-!51018865	795	244	17	chr12	-	51018865	H5		chr9!-!132639296	115	28	0	chr9	-	132639296	H5		chr9!-!119830660	10	0	0	chr9	-	119830660	H5											chr19!-!40317358	0	0	7	chr19
									chr12!-!72218148	212	47	39	chr12	-	72218148	H5		chr9!-!137481235	28	0	0	chr9	-	137481235	H5		chr9!-!127549152	4	53	2	chr9	-	127549152	H5											chr19!-!55858291	0	0	18	chr19
									chr12!-!8686059	2	54	0	chr12	-	8686059	H5		chr9!-!37330892	22	0	0	chr9	-	37330892	H5		chr9!-!134065039	9	15	0	chr9	-	134065039	H5											chr19!-!5629289	0	0	4	chr19
									chr12!+!110828132	0	13	476	chr12	+	110828132	H5		chr9!-!5974084	65	61	0	chr9	-	5974084	H5		chr9!-!134807103	46	238	29	chr9	-	134807103	H5											chr19!-!6851451	0	0	15	chr19
									chr12!+!26161275	0	19	4	chr12	+	26161275	H5		chr9!-!98039506	123	33	0	chr9	-	98039506	H5		chr9!-!134930674	1810	2720	858	chr9	-	134930674	H5											chr7!+!35872220	0	8	0	chr7
									chr12!+!51084893	0	216	30	chr12	+	51084893	H5		chr9!+!125658006	0	85	4	chr9	+	125658006	H5		chr9!-!135798259	533	372	2	chr9	-	135798259	H5											chr7!-!105092451	0	22	0	chr7
									chr12!-!118709356	0	23	1186	chr12	-	118709356	H5		chr9!+!126528169	0	17	0	chr9	+	126528169	H5		chr9!-!139351015	2	153	774	chr9	-	139351015	H5											chr7!+!138927875	0	0	31	chr7
									chr12!-!31856098	0	37	0	chr12	-	31856098	H5		chr9!+!129103309	0	264	18	chr9	+	129103309	H5		chr9!-!14193099	269	241	62	chr9	-	14193099	H5											chr7!+!150216833	0	0	8	chr7
									chr12!-!51175916	0	86	2	chr12	-	51175916	H5		chr9!+!29615000	0	14	0	chr9	+	29615000	H5		chr9!-!3294196	13	38	8	chr9	-	3294196	H5											chr7!+!16659929	0	0	16	chr7
									chr12!-!56674475	0	69	16	chr12	-	56674475	H5		chr9!-!102465834	0	25	0	chr9	-	102465834	H5		chr9!+!123826364	2	2	71	chr9	+	123826364	H5											chr7!+!24730793	0	0	5	chr7
									chr12!-!93239610	0	27	0	chr12	-	93239610	H5		chr9!-!131329354	0	34	1602	chr9	-	131329354	H5		chr9!+!126509718	0	5	0	chr9	+	126509718	H5											chr7!+!35856028	0	0	14	chr7
									chr12!+!121240593	0	0	17	chr12	+	121240593	H5		chr9!-!135782786	0	18	457	chr9	-	135782786	H5		chr9!+!130810823	0	2	2	chr9	+	130810823	H5											chr7!+!44714130	0	0	8	chr7
									chr12!+!49899950	0	0	4	chr12	+	49899950	H5		chr9!-!138765380	0	7	0	chr9	-	138765380	H5		chr9!+!139348567	0	17	3	chr9	+	139348567	H5											chr7!+!69172817	0	0	51	chr7
									chr22!+!18175473	2	31	1382	chr22	+	18175473	H5		chr9!-!139122675	0	9	0	chr9	-	139122675	H5		chr9!+!139799476	0	48	0	chr9	+	139799476	H5											chr7!+!71451598	0	0	23	chr7
									chr22!+!30330648	430	351	255	chr22	+	30330648	H5		chr9!-!139531553	0	162	33	chr9	-	139531553	H5		chr9!+!88960932	0	11	0	chr9	+	88960932	H5											chr7!+!95820267	0	0	13	chr7
									chr22!+!38886346	23	4	6	chr22	+	38886346	H5		chr9!-!139532489	0	65	0	chr9	-	139532489	H5		chr9!-!129636785	0	5	0	chr9	-	129636785	H5											chr7!-!11076559	0	0	4	chr7
									chr22!+!41526719	153	0	0	chr22	+	41526719	H5		chr9!-!102822329	0	0	520	chr9	-	102822329	H5		chr9!-!130543873	0	101	56	chr9	-	130543873	H5											chr7!-!157153685	0	0	34	chr7
									chr22!-!36539774	132	233	76	chr22	-	36539774	H5		chr9!-!135176823	0	0	196	chr9	-	135176823	H5		chr9!-!130847266	0	20	4	chr9	-	130847266	H5											chr7!-!22244786	0	0	4	chr7
									chr22!-!39872443	111	121	2	chr22	-	39872443	H5		chr9!-!140594006	0	0	52	chr9	-	140594006	H5		chr9!-!131602015	0	15	0	chr9	-	131602015	H5											chr7!-!81403175	0	0	4	chr7
									chr22!-!50797430	8	0	0	chr22	-	50797430	H5		chr9!-!33659785	0	0	29	chr9	-	33659785	H5		chr9!-!139353243	0	12	17	chr9	-	139353243	H5											chr13!-!115038608	0	19	0	chr13
									chr22!-!50821088	32	26	5	chr22	-	50821088	H5		chr9!-!84914800	0	0	23	chr9	-	84914800	H5		chr9!-!34210384	0	3	139	chr9	-	34210384	H5											chr13!-!41946263	0	34	0	chr13
									chr22!-!51100754	18	6	3	chr22	-	51100754	H5		chr12!+!116632062	2	45	0	chr12	+	116632062	H5		chr9!-!34314285	0	11	0	chr9	-	34314285	H5											chr13!+!111823659	0	0	18	chr13
									chr22!+!43396222	0	11	0	chr22	+	43396222	H5		chr12!+!25798818	2	105	0	chr12	+	25798818	H5		chr9!-!91052391	0	12	0	chr9	-	91052391	H5											chr13!+!26895195	0	0	6	chr13
									chr22!+!50514561	0	4	0	chr22	+	50514561	H5		chr12!+!41608920	119	0	0	chr12	+	41608920	H5		chr9!+!108877509	0	0	12	chr9	+	108877509	H5											chr13!+!50998626	0	0	17	chr13
									chr22!-!24705562	0	29	0	chr22	-	24705562	H5		chr12!+!49095261	2	0	15	chr12	+	49095261	H5		chr9!+!128372567	0	0	22	chr9	+	128372567	H5											chr13!+!51233856	0	0	5	chr13
									chr22!-!36171762	0	103	0	chr22	-	36171762	H5		chr12!+!50403590	1342	1402	166	chr12	+	50403590	H5		chr9!+!130753564	0	0	13	chr9	+	130753564	H5											chr13!+!51478395	0	0	4	chr13
									chr22!-!36284123	0	10	468	chr22	-	36284123	H5		chr12!+!51009243	1103	204	0	chr12	+	51009243	H5		chr9!+!140422233	0	0	4	chr9	+	140422233	H5											chr13!+!57327462	0	0	16	chr13
									chr22!-!50895394	0	50	40	chr22	-	50895394	H5		chr12!+!56372525	84	137	0	chr12	+	56372525	H5		chr9!+!35514537	0	0	45	chr9	+	35514537	H5											chr13!-!51376584	0	0	7	chr13
									chr11!+!113704705	6	0	0	chr11	+	113704705	H5		chr12!+!67129716	8	7	0	chr12	+	67129716	H5		chr9!+!35655672	0	0	72	chr9	+	35655672	H5											chr13!-!77852138	0	0	4	chr13
									chr11!+!11934779	38	490	269	chr11	+	11934779	H5		chr12!-!107371387	76	46	2	chr12	-	107371387	H5		chr9!+!92031966	0	0	72	chr9	+	92031966	H5											chr13!-!78280535	0	0	5	chr13
									chr11!+!62347545	271	151	51	chr11	+	62347545	H5		chr12!-!51069213	73	56	0	chr12	-	51069213	H5		chr9!-!139829284	0	0	39	chr9	-	139829284	H5											chr13!-!79894752	0	0	5	chr13
									chr11!+!65203951	1231	710	284	chr11	+	65203951	H5		chr12!-!96698242	629	551	352	chr12	-	96698242	H5		chr9!-!33857348	0	0	15	chr9	-	33857348	H5											chr2!-!145183095	51	2	0	chr2
									chr11!+!65317971	54	0	0	chr11	+	65317971	H5		chr12!+!50077124	0	8	0	chr12	+	50077124	H5		chr12!+!110575838	195	514	0	chr12	+	110575838	H5											chr2!+!37468406	0	8	0	chr2
									chr11!+!68278369	29	3	0	chr11	+	68278369	H5		chr12!+!6105563	0	9	765	chr12	+	6105563	H5		chr12!+!122958086	2	36	0	chr12	+	122958086	H5											chr2!+!116495874	0	0	15	chr2
									chr11!+!95355915	11	0	0	chr11	+	95355915	H5		chr12!+!65584764	0	7	0	chr12	+	65584764	H5		chr12!+!129288309	246	484	79	chr12	+	129288309	H5											chr2!+!153556290	0	0	8	chr2
									chr11!+!9728193	1727	1157	1644	chr11	+	9728193	H5		chr12!+!6916350	0	17	342	chr12	+	6916350	H5		chr12!+!1312623	3	41	0	chr12	+	1312623	H5											chr2!+!170462668	0	0	19	chr2
									chr11!-!63309252	72	0	0	chr11	-	63309252	H5		chr12!-!110591492	0	94	0	chr12	-	110591492	H5		chr12!+!29505128	42	835	18	chr12	+	29505128	H5											chr2!+!175503131	0	0	6	chr2
									chr11!-!72616265	64	34	33	chr11	-	72616265	H5		chr12!-!62789847	0	232	5	chr12	-	62789847	H5		chr12!+!51042918	5	52	8	chr12	+	51042918	H5											chr2!+!177160453	0	0	5	chr2
									chr11!+!117911236	0	7	170	chr11	+	117911236	H5		chr12!-!123377424	0	0	29	chr12	-	123377424	H5		chr12!+!56671150	2	19	2	chr12	+	56671150	H5											chr2!+!17892078	0	0	4	chr2
									chr11!+!118315948	0	35	2	chr11	+	118315948	H5		chr12!-!48079440	0	0	15	chr12	-	48079440	H5		chr12!+!7558598	32	169	51	chr12	+	7558598	H5											chr2!+!191752413	0	0	12	chr2
									chr11!+!124010920	0	26	0	chr11	+	124010920	H5		chr12!-!49779864	0	0	13	chr12	-	49779864	H5		chr12!+!7770397	34	475	214	chr12	+	7770397	H5											chr2!+!196922319	0	0	11	chr2
									chr11!+!124660849	0	223	9	chr11	+	124660849	H5		chr22!+!51101211	106	64	0	chr22	+	51101211	H5		chr12!+!85458332	20	119	0	chr12	+	85458332	H5											chr2!+!20490224	0	0	16	chr2
									chr11!+!14894720	0	2	109	chr11	+	14894720	H5		chr22!-!32203362	87	206	0	chr22	-	32203362	H5		chr12!-!10242203	236	92	0	chr12	-	10242203	H5											chr2!+!20496997	0	0	7	chr2
									chr11!+!64961236	0	12	29	chr11	+	64961236	H5		chr22!-!40600714	190	637	45	chr22	-	40600714	H5		chr12!-!123670165	22	120	0	chr12	-	123670165	H5											chr2!+!231292210	0	0	25	chr2
									chr11!+!66897455	0	71	3	chr11	+	66897455	H5		chr22!-!50536168	180	57	75	chr22	-	50536168	H5		chr12!-!1845648	26	99	10	chr12	-	1845648	H5											chr2!+!8514763	0	0	7	chr2
									chr11!+!66899467	0	8	291	chr11	+	66899467	H5		chr22!-!50833300	605	388	4	chr22	-	50833300	H5		chr12!-!400563	139	321	0	chr12	-	400563	H5											chr2!-!122228115	0	0	4	chr2
									chr11!+!67039668	0	5	0	chr11	+	67039668	H5		chr22!+!17192900	0	45	0	chr22	+	17192900	H5		chr12!-!4789048	348	128	2	chr12	-	4789048	H5											chr2!-!129158487	0	0	9	chr2
									chr11!+!71663016	0	32	5	chr11	+	71663016	H5		chr22!+!28790840	0	46	425	chr22	+	28790840	H5		chr12!-!49888062	2	82	0	chr12	-	49888062	H5											chr2!-!142943112	0	0	15	chr2
									chr11!+!72761826	0	4	14	chr11	+	72761826	H5		chr22!+!30330781	0	12	0	chr22	+	30330781	H5		chr12!-!6617044	215	645	7	chr12	-	6617044	H5											chr2!-!165987551	0	0	7	chr2
									chr11!+!74334143	0	8	0	chr11	+	74334143	H5		chr22!+!33099748	0	162	0	chr22	+	33099748	H5		chr12!-!883317	15	2	0	chr12	-	883317	H5											chr2!-!183115485	0	0	14	chr2
									chr11!+!87026586	0	61	18	chr11	+	87026586	H5		chr22!+!38095640	0	19	0	chr22	+	38095640	H5		chr12!-!978129	8	90	16	chr12	-	978129	H5											chr2!-!192791193	0	0	9	chr2
									chr11!-!10113249	0	8	0	chr11	-	10113249	H5		chr22!+!40664501	0	9	0	chr22	+	40664501	H5		chr12!+!2074447	0	7	0	chr12	+	2074447	H5											chr2!-!205919114	0	0	4	chr2
									chr11!-!31534040	0	30	236	chr11	-	31534040	H5		chr22!+!43230476	0	21	0	chr22	+	43230476	H5		chr12!+!42292377	0	4	0	chr12	+	42292377	H5											chr2!-!215633132	0	0	7	chr2
									chr11!-!64964359	59	36	198	chr11	-	64964359	H5		chr22!-!39163178	0	57	0	chr22	-	39163178	H5		chr12!+!49585740	0	6	12	chr12	+	49585740	H5											chr2!-!237449219	0	0	9	chr2
									chr11!-!66943206	0	26	486	chr11	-	66943206	H5		chr22!-!45779730	0	41	0	chr22	-	45779730	H5		chr12!+!51779553	0	4	0	chr12	+	51779553	H5											chr2!-!24855537	0	0	5	chr2
									chr11!+!63945598	0	0	29	chr11	+	63945598	H5		chr22!-!50669011	0	122	0	chr22	-	50669011	H5		chr12!+!93291209	0	44	0	chr12	+	93291209	H5											chr2!-!27874806	0	0	7	chr2
									chrX!-!154743221	182	18	16	chrX	-	154743221	H5		chr22!+!24770970	0	0	20	chr22	+	24770970	H5		chr12!-!49784102	0	44	0	chr12	-	49784102	H5											chr2!-!28170602	0	0	16	chr2
									chrX!+!117704113	0	15	0	chrX	+	117704113	H5		chr22!+!28835306	0	0	524	chr22	+	28835306	H5		chr12!-!6488677	0	10	0	chr12	-	6488677	H5											chr2!-!61010453	0	0	7	chr2
									chrX!+!152854185	0	26	322	chrX	+	152854185	H5		chr22!+!36169886	0	0	5	chr22	+	36169886	H5		chr12!-!93226789	0	9	0	chr12	-	93226789	H5											chr4!+!26105950	0	8	0	chr4
									chrX!+!153259131	0	5	177	chrX	+	153259131	H5		chr22!+!36187036	0	0	28	chr22	+	36187036	H5		chr12!+!45876316	0	0	8	chr12	+	45876316	H5											chr4!+!42581787	0	16	0	chr4
									chrX!+!153357166	0	5	0	chrX	+	153357166	H5		chr22!+!46082818	0	0	81	chr22	+	46082818	H5		chr12!+!49095673	0	0	25	chr12	+	49095673	H5											chr4!+!124979290	0	0	22	chr4
									chrX!+!39365061	0	5	0	chrX	+	39365061	H5		chr22!-!38889278	0	0	4	chr22	-	38889278	H5		chr12!+!89572393	0	0	30	chr12	+	89572393	H5											chr4!+!128853266	0	0	5	chr4
									chr19!+!12292773	2	2	0	chr19	+	12292773	H5		chr11!+!63420342	4	112	5	chr11	+	63420342	H5		chr12!-!93782127	0	0	324	chr12	-	93782127	H5											chr4!+!129200660	0	0	7	chr4
									chr19!+!13923008	2	75	2558	chr19	+	13923008	H5		chr11!+!63473603	286	179	0	chr11	+	63473603	H5		chr22!+!36215324	4	0	0	chr22	+	36215324	H5											chr4!+!143161722	0	0	9	chr4
									chr19!+!3165377	13	0	0	chr19	+	3165377	H5		chr11!+!63501841	2	23	7216	chr11	+	63501841	H5		chr22!+!38791164	14	17	0	chr22	+	38791164	H5											chr4!+!164848897	0	0	5	chr4
									chr19!+!47685371	183	15	2	chr19	+	47685371	H5		chr11!+!63512570	7	0	0	chr11	+	63512570	H5		chr22!+!39114502	117	328	80	chr22	+	39114502	H5											chr4!+!17904627	0	0	6	chr4
									chr19!+!50290248	125	92	6	chr19	+	50290248	H5		chr11!+!64548041	30	0	0	chr11	+	64548041	H5		chr22!+!40558428	14	4	0	chr22	+	40558428	H5											chr4!+!37918285	0	0	5	chr4
									chr19!+!55114800	386	273	357	chr19	+	55114800	H5		chr11!+!64834308	8	3	0	chr11	+	64834308	H5		chr22!+!50793643	8	65	17	chr22	+	50793643	H5											chr4!+!40106178	0	0	37	chr4
									chr19!+!6807686	14	0	0	chr19	+	6807686	H5		chr11!+!64962999	2	9	0	chr11	+	64962999	H5		chr22!-!24767266	11	21	0	chr22	-	24767266	H5											chr4!+!68625766	0	0	8	chr4
									chr19!-!12289634	43	16	9	chr19	-	12289634	H5		chr11!+!68544969	7	215	0	chr11	+	68544969	H5		chr22!-!30580026	2	383	333	chr22	-	30580026	H5											chr4!+!8240776	0	0	6	chr4
									chr19!-!17878872	8	0	0	chr19	-	17878872	H5		chr11!+!73196188	200	441	4	chr11	+	73196188	H5		chr22!-!38492236	7	0	0	chr22	-	38492236	H5											chr4!-!17963761	0	0	13	chr4
									chr19!-!3395161	29	53	91	chr19	-	3395161	H5		chr11!-!33306210	75	0	0	chr11	-	33306210	H5		chr22!-!40262062	44	147	71	chr22	-	40262062	H5											chr4!-!39902648	0	0	9	chr4
									chr19!-!38001899	14	0	0	chr19	-	38001899	H5		chr11!-!46103972	489	366	10	chr11	-	46103972	H5		chr22!-!41284637	241	80	0	chr22	-	41284637	H5											chr4!-!42417582	0	0	58	chr4
									chr19!-!38468877	28	273	218	chr19	-	38468877	H5		chr11!-!65105817	6	0	0	chr11	-	65105817	H5		chr22!+!17211225	0	7	0	chr22	+	17211225	H5											chr4!-!80775613	0	0	4	chr4
									chr19!-!47434714	427	109	14	chr19	-	47434714	H5		chr11!-!65942486	26	3	0	chr11	-	65942486	H5		chr22!+!28292323	0	23	0	chr22	+	28292323	H5											chr1!+!161097409	8	186	0	chr1
									chr19!+!12068989	0	65	2	chr19	+	12068989	H5		chr11!-!71672265	57	43	14	chr11	-	71672265	H5		chr22!+!29323042	0	10	2	chr22	+	29323042	H5											chr1!+!44318967	21	0	0	chr1
									chr19!+!12103718	0	56	2	chr19	+	12103718	H5		chr11!-!71924463	25	57	0	chr11	-	71924463	H5		chr22!+!39865411	0	11	112	chr22	+	39865411	H5											chr1!+!76749348	4	109	0	chr1
									chr19!+!13062307	0	284	383	chr19	+	13062307	H5		chr11!-!77061797	8	191	2	chr11	-	77061797	H5		chr22!-!26117070	0	59	0	chr22	-	26117070	H5											chr1!-!172239682	6	165	0	chr1
									chr19!+!17482562	0	35	3	chr19	+	17482562	H5		chr11!-!93411182	4	56	0	chr11	-	93411182	H5		chr22!-!30715750	0	82	6	chr22	-	30715750	H5											chr1!-!6932913	7	0	0	chr1
									chr19!+!2203354	0	8	203	chr19	+	2203354	H5		chr11!+!121378571	0	16	0	chr11	+	121378571	H5		chr22!-!37325034	0	62	0	chr22	-	37325034	H5											chr1!+!158782479	0	20	0	chr1
									chr19!+!30511565	0	6	0	chr19	+	30511565	H5		chr11!+!14769639	0	21	2	chr11	+	14769639	H5		chr22!-!40278154	0	10	0	chr22	-	40278154	H5											chr1!+!198264053	0	9	0	chr1
									chr19!+!49811370	0	4	0	chr19	+	49811370	H5		chr11!+!17141021	0	6	17	chr11	+	17141021	H5		chr22!-!40862897	0	29	4	chr22	-	40862897	H5											chr1!+!89734702	0	4	3	chr1
									chr19!+!52495709	0	56	9	chr19	+	52495709	H5		chr11!+!63466425	0	5	0	chr11	+	63466425	H5		chr22!+!24704412	0	0	4	chr22	+	24704412	H5											chr1!-!109126212	0	9	0	chr1
									chr19!+!53198181	0	11	0	chr19	+	53198181	H5		chr11!+!65252090	0	20	0	chr11	+	65252090	H5		chr22!+!50648153	0	0	87	chr22	+	50648153	H5											chr1!-!32497475	0	5	0	chr1
									chr19!-!18807626	0	16	0	chr19	-	18807626	H5		chr11!+!65876664	0	11	0	chr11	+	65876664	H5		chr22!-!50735104	0	0	10	chr22	-	50735104	H5											chr1!+!158436179	0	0	10	chr1
									chr19!-!36140215	0	168	7	chr19	-	36140215	H5		chr11!+!66443114	0	21	0	chr11	+	66443114	H5		chr11!+!31627097	4	149	3295	chr11	+	31627097	H5											chr1!+!191920065	0	0	38	chr1
									chr19!-!37420715	0	68	2686	chr19	-	37420715	H5		chr11!+!66879175	0	310	0	chr11	+	66879175	H5		chr11!+!48185073	3	93	0	chr11	+	48185073	H5											chr1!+!196289282	0	0	14	chr1
									chr19!-!4887299	0	7	0	chr19	-	4887299	H5		chr11!+!66913935	0	157	0	chr11	+	66913935	H5		chr11!+!73198132	6	291	4	chr11	+	73198132	H5											chr1!+!67408849	0	0	5	chr1
									chr19!-!50069518	0	14	0	chr19	-	50069518	H5		chr11!+!66941706	5	64	3	chr11	+	66941706	H5		chr11!-!66929718	7	6	0	chr11	-	66929718	H5											chr1!+!90485963	0	0	4	chr1
									chr19!-!54897518	0	28	91	chr19	-	54897518	H5		chr11!+!66945811	0	19	2838	chr11	+	66945811	H5		chr11!-!98426059	22	3	0	chr11	-	98426059	H5											chr1!-!101509830	0	0	15	chr1
									chr19!-!55489360	0	46	3	chr19	-	55489360	H5		chr11!+!68376252	0	67	0	chr11	+	68376252	H5		chr11!+!132653548	0	9	0	chr11	+	132653548	H5											chr1!-!161327632	0	0	42	chr1
									chr19!-!6841861	0	20	118	chr19	-	6841861	H5		chr11!+!71678871	0	214	0	chr11	+	71678871	H5		chr11!+!1738302	0	28	62	chr11	+	1738302	H5											chr1!-!191975071	0	0	12	chr1
									chr19!+!7602153	0	0	18	chr19	+	7602153	H5		chr11!+!73258509	0	2	1586	chr11	+	73258509	H5		chr11!+!63487237	0	16	0	chr11	+	63487237	H5											chr1!-!228334137	0	0	22	chr1
									chr19!-!56811447	0	0	23	chr19	-	56811447	H5		chr11!-!100017305	0	19	0	chr11	-	100017305	H5		chr11!+!67183841	0	88	0	chr11	+	67183841	H5											chr1!-!42736805	0	0	6	chr1
									chr10!+!75287429	22	7	0	chr10	+	75287429	H5		chr11!-!121884047	0	17	0	chr11	-	121884047	H5		chr11!+!76235551	0	50	0	chr11	+	76235551	H5											chr1!-!79125464	0	0	6	chr1
									chr10!-!134191511	85	52	2	chr10	-	134191511	H5		chr11!-!47049302	0	45	0	chr11	-	47049302	H5		chr11!+!92901836	0	26	11	chr11	+	92901836	H5											chr1!-!9484253	0	0	16	chr1
									chr10!-!13633063	31	65	2	chr10	-	13633063	H5		chr11!-!65937831	0	20	0	chr11	-	65937831	H5		chr11!-!116833301	0	6	0	chr11	-	116833301	H5											chr1!-!97238313	0	0	7	chr1
									chr10!-!31715016	4	331	12	chr10	-	31715016	H5		chr11!-!66960275	0	49	0	chr11	-	66960275	H5		chr11!-!118428382	0	38	3	chr11	-	118428382	H5											chr1!-!9993791	0	0	13	chr1
									chr10!-!5746590	27	8	0	chr10	-	5746590	H5		chr11!-!70175374	0	25	0	chr11	-	70175374	H5		chr11!-!125507141	0	2	11	chr11	-	125507141	H5											chr18!-!21573709	6	0	0	chr18
									chr10!+!103664241	0	71	49	chr10	+	103664241	H5		chr11!-!71651606	0	70	0	chr11	-	71651606	H5		chr11!-!126118591	0	44	0	chr11	-	126118591	H5											chr18!+!54603211	0	22	0	chr18
									chr10!+!89710698	0	8	0	chr10	+	89710698	H5		chr11!-!78242973	0	12	0	chr11	-	78242973	H5		chr11!-!30547739	0	6	0	chr11	-	30547739	H5											chr18!+!23595439	0	0	9	chr18
									chr10!-!4076236	0	3	99	chr10	-	4076236	H5		chr11!+!3999115	0	0	228	chr11	+	3999115	H5		chr11!-!73280504	0	22	0	chr11	-	73280504	H5											chr18!+!29602112	0	0	4	chr18
									chr10!+!104258933	0	0	6	chr10	+	104258933	H5		chr11!+!603956	0	0	440	chr11	+	603956	H5		chr11!-!30558973	0	2	17	chr11	-	30558973	H5											chr18!-!19220174	0	0	18	chr18
									chr18!-!74801341	29	7	2	chr18	-	74801341	H5		chr11!+!63501854	0	0	17	chr11	+	63501854	H5		chr11!+!46051624	0	0	9	chr11	+	46051624	H5											chr18!-!23619731	0	0	6	chr18
									chr18!+!39551264	0	17	24	chr18	+	39551264	H5		chr11!+!64917789	0	0	91	chr11	+	64917789	H5		chr11!+!64627493	0	0	19	chr11	+	64627493	H5											chr18!-!29476225	0	0	12	chr18
									chr18!+!42082649	0	9	0	chr18	+	42082649	H5		chr11!-!66918042	0	0	46	chr11	-	66918042	H5		chr11!+!66971879	0	0	10	chr11	+	66971879	H5											chr18!-!3770474	0	0	5	chr18
									chr18!+!53073781	0	6	0	chr18	+	53073781	H5		chrX!+!133950539	23	0	0	chrX	+	133950539	H5		chr11!+!67877967	0	0	28	chr11	+	67877967	H5											chr18!-!9926074	0	0	7	chr18
									chr18!-!60222110	0	85	0	chr18	-	60222110	H5		chrX!+!7010884	1146	867	617	chrX	+	7010884	H5		chr11!-!47523986	0	0	104	chr11	-	47523986	H5											chr22!-!24828828	4	76	0	chr22
									chr8!+!100534162	88	25	3	chr8	+	100534162	H5		chrX!-!148703055	2	2	7183	chrX	-	148703055	H5		chr11!-!64501197	0	0	164	chr11	-	64501197	H5											chr22!-!50975333	0	23	0	chr22
									chr8!+!24167809	201	0	10	chr8	+	24167809	H5		chrX!-!46857285	42	59	0	chrX	-	46857285	H5		chr11!-!64843794	0	0	11	chr11	-	64843794	H5											chr22!+!26109521	0	0	17	chr22
									chr8!+!28850817	2183	702	270	chr8	+	28850817	H5		chrX!-!47012608	104	5	0	chrX	-	47012608	H5		chrX!+!142648800	31	40	21	chrX	+	142648800	H5											chr22!-!22180600	0	0	10	chr22
									chr8!+!62593414	16	0	0	chr8	+	62593414	H5		chrX!+!117907846	0	103	0	chrX	+	117907846	H5		chrX!-!153652383	3	154	72	chrX	-	153652383	H5											chr22!-!40534744	0	0	4	chr22
									chr8!+!66181519	49	68	97	chr8	+	66181519	H5		chrX!-!87164235	0	4	344	chrX	-	87164235	H5		chrX!-!72789112	571	781	196	chrX	-	72789112	H5											chr22!-!47504357	0	0	6	chr22
									chr8!-!144934052	47	584	26	chr8	-	144934052	H5		chrX!-!117429435	0	0	10	chrX	-	117429435	H5		chrX!+!131597174	0	7	10	chrX	+	131597174	H5											chr22!-!50269971	0	0	11	chr22
									chr8!+!11051998	0	2	7	chr8	+	11051998	H5		chrX!-!153208249	0	0	28	chrX	-	153208249	H5		chrX!+!146539760	0	6	0	chrX	+	146539760	H5											chr22!-!50831744	0	0	6	chr22
									chr8!+!144724516	0	34	0	chr8	+	144724516	H5		chr19!+!12728491	43	114	0	chr19	+	12728491	H5		chrX!+!153582454	0	21	2	chrX	+	153582454	H5											chr22!+!30023274	0	0	24	chr22
									chr8!+!146007729	0	50	11	chr8	+	146007729	H5		chr19!+!14577731	156	127	0	chr19	+	14577731	H5		chrX!+!41457807	0	4	0	chrX	+	41457807	H5											chr20!+!60615765	0	0	4	chr20
									chr8!+!41899528	0	2	122	chr8	+	41899528	H5		chr19!+!19132278	812	541	99	chr19	+	19132278	H5		chrX!-!28365597	0	4	0	chrX	-	28365597	H5											chr20!-!13604546	0	0	15	chr20
									chr8!+!52785786	0	0	11	chr8	+	52785786	H5		chr19!+!38446013	5	0	0	chr19	+	38446013	H5		chrX!+!41003746	0	0	22	chrX	+	41003746	H5											chr20!-!33961541	0	0	33	chr20
									chr8!-!103364441	0	0	4	chr8	-	103364441	H5		chr19!+!45641755	8	6	0	chr19	+	45641755	H5		chrX!-!116770120	0	0	9	chrX	-	116770120	H5											chr20!-!39703707	0	0	18	chr20
									chr17!+!2032683	139	31	8	chr17	+	2032683	H5		chr19!+!49419175	207	58	0	chr19	+	49419175	H5		chr19!+!12300749	4	2	0	chr19	+	12300749	H5											chr20!-!61367830	0	0	8	chr20
									chr17!+!28066429	46	7	70	chr17	+	28066429	H5		chr19!+!49462385	87	21	16	chr19	+	49462385	H5		chr19!+!12701567	18	7	6	chr19	+	12701567	H5											chr20!-!8509802	0	0	5	chr20
									chr17!+!33595567	2	422	32	chr17	+	33595567	H5		chr19!+!51723177	6	23	0	chr19	+	51723177	H5		chr19!+!15525885	183	718	56	chr19	+	15525885	H5											chr11!+!10055039	0	0	4	chr11
									chr17!+!37498927	20	0	67	chr17	+	37498927	H5		chr19!+!53410434	295	274	0	chr19	+	53410434	H5		chr19!+!19193663	3	50	0	chr19	+	19193663	H5											chr11!+!104836828	0	0	4	chr11
									chr17!+!41120663	41	0	0	chr17	+	41120663	H5		chr19!+!55834783	18	0	0	chr19	+	55834783	H5		chr19!+!2601179	3	242	0	chr19	+	2601179	H5											chr11!+!107386080	0	0	89	chr11
									chr17!+!42228311	332	14	16	chr17	+	42228311	H5		chr19!-!12113856	1399	689	38	chr19	-	12113856	H5		chr19!+!37591392	30	61	0	chr19	+	37591392	H5											chr11!+!108107365	0	0	25	chr11
									chr17!+!73357974	521	480	99	chr17	+	73357974	H5		chr19!-!14788740	102	0	0	chr19	-	14788740	H5		chr19!+!39349482	4	2	0	chr19	+	39349482	H5											chr11!+!10849416	0	0	11	chr11
									chr17!+!73378163	5859	3183	1030	chr17	+	73378163	H5		chr19!-!16655443	20	0	0	chr19	-	16655443	H5		chr19!+!40815630	7	0	0	chr19	+	40815630	H5											chr11!+!31525910	0	0	6	chr11
									chr17!+!73800053	113	57	2	chr17	+	73800053	H5		chr19!-!40559052	422	147	0	chr19	-	40559052	H5		chr19!+!42066043	4	46	76	chr19	+	42066043	H5											chr11!+!339729	0	0	23	chr11
									chr17!+!74215674	23	157	7	chr17	+	74215674	H5		chr19!-!42520784	756	1469	167	chr19	-	42520784	H5		chr19!+!46060385	12	0	0	chr19	+	46060385	H5											chr11!+!34976445	0	0	17	chr11
									chr17!+!76086751	3	6	0	chr17	+	76086751	H5		chr19!-!54877263	19	0	0	chr19	-	54877263	H5		chr19!+!47438241	13	0	0	chr19	+	47438241	H5											chr11!+!3761959	0	0	42	chr11
									chr17!+!77932470	235	49	3	chr17	+	77932470	H5		chr19!-!54954532	6	0	0	chr19	-	54954532	H5		chr19!+!50909255	8	77	0	chr19	+	50909255	H5											chr11!+!43928359	0	0	8	chr11
									chr17!+!79958778	50	139	4	chr17	+	79958778	H5		chr19!-!8503609	326	195	0	chr19	-	8503609	H5		chr19!+!51733665	4	10	8	chr19	+	51733665	H5											chr11!+!46808573	0	0	12	chr11
									chr17!+!80582843	47	817	1017	chr17	+	80582843	H5		chr19!-!972045	173	11	0	chr19	-	972045	H5		chr19!+!51741632	2	30	34	chr19	+	51741632	H5											chr11!+!65854074	0	0	6	chr11
									chr17!-!2293754	701	398	205	chr17	-	2293754	H5		chr19!-!9755240	38	60	0	chr19	-	9755240	H5		chr19!-!14343222	30	213	11	chr19	-	14343222	H5											chr11!+!68272967	0	0	66	chr11
									chr17!-!28210949	477	156	18	chr17	-	28210949	H5		chr19!-!9763535	406	549	0	chr19	-	9763535	H5		chr19!-!17290099	2	114	0	chr19	-	17290099	H5											chr11!+!87013997	0	0	35	chr11
									chr17!-!33365944	14	0	0	chr17	-	33365944	H5		chr19!+!1109975	0	10	0	chr19	+	1109975	H5		chr19!-!3601698	49	91	0	chr19	-	3601698	H5											chr11!+!9311439	0	0	7	chr11
									chr17!-!33953551	56	54	2	chr17	-	33953551	H5		chr19!+!12727218	0	48	8	chr19	+	12727218	H5		chr19!-!48756664	4	224	291	chr19	-	48756664	H5											chr11!-!28125246	0	0	8	chr11
									chr17!-!34156491	57	0	0	chr17	-	34156491	H5		chr19!+!12770039	0	122	3	chr19	+	12770039	H5		chr19!-!50356256	254	195	10	chr19	-	50356256	H5											chr11!-!3134110	0	0	19	chr11
									chr17!-!37669294	50	14	0	chr17	-	37669294	H5		chr19!+!14122656	0	238	0	chr19	+	14122656	H5		chr19!-!53183789	2	39	0	chr19	-	53183789	H5											chr11!-!63453239	0	0	15	chr11
									chr17!-!41347831	200	13	56	chr17	-	41347831	H5		chr19!+!42402697	0	37	491	chr19	+	42402697	H5		chr19!+!18471428	0	8	0	chr19	+	18471428	H5											chr11!-!64026174	0	0	14	chr11
									chr17!-!42500372	8	5	0	chr17	-	42500372	H5		chr19!+!46354823	0	63	0	chr19	+	46354823	H5		chr19!+!19564512	0	12	0	chr19	+	19564512	H5											chr11!-!64540439	0	0	8	chr11
									chr17!-!45638071	2624	1428	286	chr17	-	45638071	H5		chr19!+!47641735	0	29	0	chr19	+	47641735	H5		chr19!+!2295712	0	17	0	chr19	+	2295712	H5											chr11!-!67458898	0	0	5	chr11
									chr17!-!48464777	2475	1100	370	chr17	-	48464777	H5		chr19!+!56799841	0	4	0	chr19	+	56799841	H5		chr19!+!3495213	0	37	0	chr19	+	3495213	H5											chr11!-!68332299	0	0	13	chr11
									chr17!-!73355803	115	0	0	chr17	-	73355803	H5		chr19!+!6847481	0	63	0	chr19	+	6847481	H5		chr19!+!40594495	0	11	0	chr19	+	40594495	H5											chr11!-!78242626	0	0	20	chr11
									chr17!-!79531101	4	206	7794	chr17	-	79531101	H5		chr19!-!14845718	0	8	0	chr19	-	14845718	H5		chr19!+!47375807	0	61	3	chr19	+	47375807	H5											chr11!-!9411130	0	0	4	chr11
									chr17!+!2032635	0	4	0	chr17	+	2032635	H5		chr19!-!43902909	0	8	0	chr19	-	43902909	H5		chr19!+!47418475	0	20	4	chr19	+	47418475	H5											chr17!-!73790192	13	0	0	chr17
									chr17!+!26522866	0	98	5	chr17	+	26522866	H5		chr19!-!47692977	0	14	163	chr19	-	47692977	H5		chr19!+!47431122	0	200	308	chr19	+	47431122	H5											chr17!-!76755039	8	193	0	chr17
									chr17!+!33744812	0	58	0	chr17	+	33744812	H5		chr19!-!51858831	0	4	128	chr19	-	51858831	H5		chr19!+!50378761	0	138	70	chr19	+	50378761	H5											chr17!-!76769368	3	0	2	chr17
									chr17!+!36359849	0	9	234	chr17	+	36359849	H5		chr19!-!56738732	0	72	0	chr19	-	56738732	H5		chr19!+!50901436	0	5	0	chr19	+	50901436	H5											chr17!+!16082937	0	0	4	chr17
									chr17!+!36388781	0	97	33	chr17	+	36388781	H5		chr19!+!4034890	0	0	16	chr19	+	4034890	H5		chr19!+!52326893	0	22	8	chr19	+	52326893	H5											chr17!+!1715583	0	0	46	chr17
									chr17!+!39304817	0	183	3	chr17	+	39304817	H5		chr19!+!47403834	0	0	240	chr19	+	47403834	H5		chr19!+!52362636	0	2	880	chr19	+	52362636	H5											chr17!+!20634289	0	0	7	chr17
									chr17!+!40645950	0	29	95	chr17	+	40645950	H5		chr19!+!54887667	0	0	400	chr19	+	54887667	H5		chr19!-!13918180	0	28	0	chr19	-	13918180	H5											chr17!+!27597666	0	0	11	chr17
									chr17!+!44107232	0	35	0	chr17	+	44107232	H5		chr19!+!887271	0	0	4	chr19	+	887271	H5		chr19!-!59041296	0	27	0	chr19	-	59041296	H5											chr17!+!3089029	0	0	22	chr17
									chr17!+!58394286	0	30	17	chr17	+	58394286	H5		chr19!-!1981504	0	0	150	chr19	-	1981504	H5		chr19!-!6883902	6	152	4	chr19	-	6883902	H5											chr17!+!36513785	0	0	5	chr17
									chr17!+!74164307	0	8	0	chr17	+	74164307	H5		chr19!-!30498442	0	0	66	chr19	-	30498442	H5		chr19!+!3144182	0	0	73	chr19	+	3144182	H5											chr17!+!3679713	0	0	12	chr17
									chr17!+!76186262	0	3	196	chr17	+	76186262	H5		chr10!+!5741321	32	0	0	chr10	+	5741321	H5		chr19!+!53615555	0	0	4	chr19	+	53615555	H5											chr17!+!37060305	0	0	7	chr17
									chr17!-!1692758	0	15	25	chr17	-	1692758	H5		chr10!+!70702311	86	60	0	chr10	+	70702311	H5		chr19!+!886254	0	0	8	chr19	+	886254	H5											chr17!+!7102333	0	0	13	chr17
									chr17!-!2368284	0	60	4	chr17	-	2368284	H5		chr10!-!104072610	38	161	0	chr10	-	104072610	H5		chr19!-!14792654	0	0	495	chr19	-	14792654	H5											chr17!+!7432078	0	0	10	chr17
									chr17!-!4513505	0	76	2	chr17	-	4513505	H5		chr10!-!126404008	916	766	19	chr10	-	126404008	H5		chr19!-!15429352	0	0	61	chr19	-	15429352	H5											chr17!+!7780151	0	0	17	chr17
									chr17!-!46385665	0	47	0	chr17	-	46385665	H5		chr10!-!52153278	4	21	0	chr10	-	52153278	H5		chr19!-!16459034	0	0	478	chr19	-	16459034	H5											chr17!+!78838375	0	0	7	chr17
									chr17!-!47731337	0	6	383	chr17	-	47731337	H5		chr10!-!86216740	15	5	0	chr10	-	86216740	H5		chr19!-!3764748	0	0	101	chr19	-	3764748	H5											chr17!+!80780876	0	0	7	chr17
									chr17!-!57764490	0	24	0	chr17	-	57764490	H5		chr10!-!98619607	5	0	0	chr10	-	98619607	H5		chr19!-!58443591	0	0	23	chr19	-	58443591	H5											chr17!-!2547260	0	0	8	chr17
									chr17!-!73454555	0	153	11	chr17	-	73454555	H5		chr10!+!103272108	0	48	1826	chr10	+	103272108	H5		chr10!+!63748982	2	49	7	chr10	+	63748982	H5											chr17!-!26958998	0	0	49	chr17
									chr17!-!75966518	0	32	0	chr17	-	75966518	H5		chr10!+!75464455	0	5	0	chr10	+	75464455	H5		chr10!-!75212925	57	105	0	chr10	-	75212925	H5											chr17!-!28298866	0	0	25	chr17
									chr17!-!7778569	0	19	0	chr17	-	7778569	H5		chr10!-!133866083	0	10	0	chr10	-	133866083	H5		chr10!+!54571343	0	4	0	chr10	+	54571343	H5											chr17!-!28468703	0	0	4	chr17
									chr17!-!42501750	0	0	15	chr17	-	42501750	H5		chr10!-!74578414	0	312	52	chr10	-	74578414	H5		chr10!-!104256152	0	13	18	chr10	-	104256152	H5											chr17!-!42516491	0	0	5	chr17
									chr17!-!2046297	0	0	12	chr17	-	2046297	H5		chr10!-!76207449	0	118	0	chr10	-	76207449	H5		chr10!-!35576580	0	173	0	chr10	-	35576580	H5											chr17!-!61888028	0	0	14	chr17
									chr4!+!23310154	5	0	0	chr4	+	23310154	H5		chr10!-!76468675	0	12	0	chr10	-	76468675	H5		chr10!+!22258614	0	0	5	chr10	+	22258614	H5											chr17!-!74192184	0	0	5	chr17
									chr4!+!2579008	2	131	4	chr4	+	2579008	H5		chr10!-!7963620	0	52	0	chr10	-	7963620	H5		chr10!-!94634785	0	0	46	chr10	-	94634785	H5											chr17!-!75991970	0	0	26	chr17
									chr4!-!146405948	4	0	0	chr4	-	146405948	H5		chr10!-!8034129	0	3	132	chr10	-	8034129	H5		chr18!-!22927429	5	0	0	chr18	-	22927429	H5											chr17!-!76023569	0	0	15	chr17
									chr4!+!48536541	0	232	3	chr4	+	48536541	H5		chr10!+!45974247	0	0	323	chr10	+	45974247	H5		chr18!-!59757962	6	0	0	chr18	-	59757962	H5											chr17!-!80386142	0	0	9	chr17
									chr4!+!87878260	0	218	15	chr4	+	87878260	H5		chr10!+!74650150	0	0	4	chr10	+	74650150	H5		chr18!-!60475546	7	15	0	chr18	-	60475546	H5											chr6!-!15358966	17	0	0	chr6
									chr4!-!110142980	0	5	33	chr4	-	110142980	H5		chr10!-!73991937	0	0	165	chr10	-	73991937	H5		chr18!+!13045996	0	22	0	chr18	+	13045996	H5											chr6!-!45515406	2	8	0	chr6
									chr4!-!170509103	0	11	0	chr4	-	170509103	H5		chr10!-!9104104	0	0	31	chr10	-	9104104	H5		chr18!+!37270743	0	19	0	chr18	+	37270743	H5											chr6!+!24222354	0	21	0	chr6
									chr4!-!334758	0	117	54	chr4	-	334758	H5		chr18!-!21626724	68	25	0	chr18	-	21626724	H5		chr18!+!72966842	0	30	0	chr18	+	72966842	H5											chr6!-!106661522	0	12	0	chr6
									chr4!-!83752478	0	9	0	chr4	-	83752478	H5		chr18!-!48592219	360	208	144	chr18	-	48592219	H5		chr18!-!23660318	0	16	0	chr18	-	23660318	H5											chr6!+!141802787	0	0	6	chr6
									chr4!-!48389550	0	0	116	chr4	-	48389550	H5		chr18!-!9194599	14	0	0	chr18	-	9194599	H5		chr18!-!45374395	0	11	5	chr18	-	45374395	H5											chr6!+!144724437	0	0	13	chr6
									chr6!+!135658587	186	79	13	chr6	+	135658587	H5		chr18!-!9731540	0	11	0	chr18	-	9731540	H5		chr18!+!59038525	0	0	43	chr18	+	59038525	H5											chr6!+!15403275	0	0	8	chr6
									chr6!+!31756039	228	290	11	chr6	+	31756039	H5		chr8!-!104569660	147	8	0	chr8	-	104569660	H5		chr18!+!59776450	0	0	18	chr18	+	59776450	H5											chr6!+!33473811	0	0	9	chr6
									chr6!+!32348006	6	3	0	chr6	+	32348006	H5		chr8!-!12601278	23	118	6	chr8	-	12601278	H5		chr18!-!76948117	0	0	10	chr18	-	76948117	H5											chr6!+!45303949	0	0	18	chr6
									chr6!+!35274987	143	154	2	chr6	+	35274987	H5		chr8!-!99538878	196	534	9	chr8	-	99538878	H5		chr8!+!101332300	22	0	4	chr8	+	101332300	H5											chr6!+!87881145	0	0	22	chr6
									chr6!-!116629938	13	0	0	chr6	-	116629938	H5		chr8!-!17824398	0	78	19	chr8	-	17824398	H5		chr8!+!144088	2	3	0	chr8	+	144088	H5											chr6!+!90109811	0	0	13	chr6
									chr6!-!135794014	89	0	0	chr6	-	135794014	H5		chr8!-!59908431	0	30	0	chr8	-	59908431	H5		chr8!+!145220819	10	406	77	chr8	+	145220819	H5											chr6!-!2056430	0	0	17	chr6
									chr6!-!144813889	144	41	10	chr6	-	144813889	H5		chr8!+!125338835	0	0	351	chr8	+	125338835	H5		chr8!+!146171977	5	9	0	chr8	+	146171977	H5											chr6!-!41577766	0	0	4	chr6
									chr6!-!2653320	3	1	0	chr6	-	2653320	H5		chr8!+!141854024	0	0	7	chr8	+	141854024	H5		chr8!+!55092023	13	22	0	chr8	+	55092023	H5											chr6!-!80709659	0	0	12	chr6
									chr6!-!32778533	267	590	448	chr6	-	32778533	H5		chr8!+!144934906	0	14	49	chr8	+	144934906	H5		chr8!+!61604547	343	643	0	chr8	+	61604547	H5											chr6!-!81674591	0	0	30	chr6
									chr6!+!109374961	0	81	4	chr6	+	109374961	H5		chr17!+!29658220	30	5	0	chr17	+	29658220	H5		chr8!+!9494713	62	120	18	chr8	+	9494713	H5											chr15!-!60095047	0	64	0	chr15
									chr6!+!13388094	0	26	0	chr6	+	13388094	H5		chr17!+!5470718	106	73	7	chr17	+	5470718	H5		chr8!-!103723583	2	107	8	chr8	-	103723583	H5											chr15!+!75738011	0	0	20	chr15
									chr6!+!149600046	0	19	796	chr6	+	149600046	H5		chr17!+!56365265	4	142	2	chr17	+	56365265	H5		chr8!-!107461394	4	172	27	chr8	-	107461394	H5											chr15!-!25670039	0	0	7	chr15
									chr6!+!32786800	0	128	13	chr6	+	32786800	H5		chr17!+!57225927	3	394	66	chr17	+	57225927	H5		chr8!-!38184097	40	109	5	chr8	-	38184097	H5											chr15!-!43340761	0	0	7	chr15
									chr6!+!34279551	0	121	4396	chr6	+	34279551	H5		chr17!+!66214014	1	10	0	chr17	+	66214014	H5		chr8!-!94819157	2	68	24	chr8	-	94819157	H5											chr15!-!52632407	0	0	5	chr15
									chr6!+!43733505	0	71	9	chr6	+	43733505	H5		chr17!+!7109968	213	183	0	chr17	+	7109968	H5		chr8!+!16947584	0	4	0	chr8	+	16947584	H5											chr15!-!70652431	0	0	8	chr15
									chr6!-!112147764	0	18	0	chr6	-	112147764	H5		chr17!+!74549594	225	122	0	chr17	+	74549594	H5		chr8!+!29783727	0	4	0	chr8	+	29783727	H5
									chr6!-!37276483	0	157	9	chr6	-	37276483	H5		chr17!+!76712732	126	116	0	chr17	+	76712732	H5		chr8!+!71158419	0	9	0	chr8	+	71158419	H5
									chr6!-!79806376	0	0	4	chr6	-	79806376	H5		chr17!+!79842369	19	2	0	chr17	+	79842369	H5		chr8!+!74511717	0	74	17	chr8	+	74511717	H5
									chr14!+!39759666	16	86	4	chr14	+	39759666	H5		chr17!-!2570654	5	4	0	chr17	-	2570654	H5		chr8!-!103373155	0	35	0	chr8	-	103373155	H5
									chr14!+!70140580	4	18	0	chr14	+	70140580	H5		chr17!-!4234847	2	63	0	chr17	-	4234847	H5		chr8!-!124795546	0	29	0	chr8	-	124795546	H5
									chr14!-!25303846	0	47	95	chr14	-	25303846	H5		chr17!-!4234987	2	2	7	chr17	-	4234987	H5		chr17!+!2217463	2	0	95	chr17	+	2217463	H5
									chr14!-!46823033	0	111	16	chr14	-	46823033	H5		chr17!-!4602102	128	37	0	chr17	-	4602102	H5		chr17!+!26428413	774	653	0	chr17	+	26428413	H5
									chr14!-!66031386	0	22	0	chr14	-	66031386	H5		chr17!-!6534540	23	0	0	chr17	-	6534540	H5		chr17!+!38286905	86	0	2	chr17	+	38286905	H5
									chr14!-!75283836	0	20	14	chr14	-	75283836	H5		chr17!-!73964161	775	820	18	chr17	-	73964161	H5		chr17!+!40640033	140	602	2	chr17	+	40640033	H5
									chr20!-!60868801	4	1	0	chr20	-	60868801	HIV-1		chr17!-!7512525	9	0	0	chr17	-	7512525	H5		chr17!+!46486091	116	367	15	chr17	+	46486091	H5
																		chr17!-!75973911	37	0	0	chr17	-	75973911	H5		chr17!+!53099043	206	58	0	chr17	+	53099043	H5
																		chr17!-!78574081	5	51	0	chr17	-	78574081	H5		chr17!+!61328496	3	11	0	chr17	+	61328496	H5
																		chr17!-!79815494	2	302	16	chr17	-	79815494	H5		chr17!+!65065114	3830	1981	26	chr17	+	65065114	H5
																		chr17!+!79959803	5	0	0	chr17	+	79959803	H5		chr17!+!67153513	27	131	0	chr17	+	67153513	H5
																		chr17!+!35455434	0	994	31	chr17	+	35455434	H5		chr17!+!7012878	4	0	0	chr17	+	7012878	H5
																		chr17!+!37509118	0	41	0	chr17	+	37509118	H5		chr17!+!74752504	7	6	3	chr17	+	74752504	H5
																		chr17!+!38388533	0	176	0	chr17	+	38388533	H5		chr17!+!7509514	3	30	0	chr17	+	7509514	H5
																		chr17!+!41053799	0	266	2	chr17	+	41053799	H5		chr17!+!75459565	4	0	0	chr17	+	75459565	H5
																		chr17!+!54594239	0	8	0	chr17	+	54594239	H5		chr17!+!78858995	49	2	0	chr17	+	78858995	H5
																		chr17!+!56483034	0	32	0	chr17	+	56483034	H5		chr17!+!79597641	5	153	148	chr17	+	79597641	H5
																		chr17!+!57762674	0	13	0	chr17	+	57762674	H5		chr17!+!9285885	4	43	0	chr17	+	9285885	H5
																		chr17!+!59100640	0	7	0	chr17	+	59100640	H5		chr17!+!9328510	14	278	256	chr17	+	9328510	H5
																		chr17!+!73361694	0	493	2	chr17	+	73361694	H5		chr17!-!2044537	1869	927	150	chr17	-	2044537	H5
																		chr17!+!75970061	0	46	0	chr17	+	75970061	H5		chr17!-!36546612	22	129	0	chr17	-	36546612	H5
																		chr17!+!79573960	0	101	0	chr17	+	79573960	H5		chr17!-!37735783	15	0	0	chr17	-	37735783	H5
																		chr17!+!81132014	0	14	0	chr17	+	81132014	H5		chr17!-!39918704	2	22	0	chr17	-	39918704	H5
																		chr17!-!13402017	0	84	8150	chr17	-	13402017	H5		chr17!-!42492623	2	339	81	chr17	-	42492623	H5
																		chr17!-!30540619	0	164	0	chr17	-	30540619	H5		chr17!-!43413909	7	0	0	chr17	-	43413909	H5
																		chr17!-!35609192	0	30	0	chr17	-	35609192	H5		chr17!-!4559072	2	21	2	chr17	-	4559072	H5
																		chr17!-!37533169	0	17	34	chr17	-	37533169	H5		chr17!-!4866720	38	81	0	chr17	-	4866720	H5
																		chr17!-!40004518	0	90	0	chr17	-	40004518	H5		chr17!-!55489924	160	264	140	chr17	-	55489924	H5
																		chr17!-!5253061	0	7	0	chr17	-	5253061	H5		chr17!-!62588853	3	3	0	chr17	-	62588853	H5
																		chr17!-!61053243	0	116	0	chr17	-	61053243	H5		chr17!-!65887371	8	0	0	chr17	-	65887371	H5
																		chr17!-!67111615	0	42	0	chr17	-	67111615	H5		chr17!-!73796401	12	5	0	chr17	-	73796401	H5
																		chr17!-!67303317	0	142	0	chr17	-	67303317	H5		chr17!-!75173684	9	335	128	chr17	-	75173684	H5
																		chr17!-!73446512	0	115	3060	chr17	-	73446512	H5		chr17!-!80018735	99	31	0	chr17	-	80018735	H5
																		chr17!-!78597448	0	155	0	chr17	-	78597448	H5		chr17!-!80124027	157	5	80	chr17	-	80124027	H5
																		chr17!-!80124486	0	119	0	chr17	-	80124486	H5		chr17!+!28250705	0	24	100	chr17	+	28250705	H5
																		chr17!-!44486888	0	7	0	chr17	-	44486888	H5		chr17!+!30319441	0	41	0	chr17	+	30319441	H5
																		chr17!+!42513590	0	0	51	chr17	+	42513590	H5		chr17!+!35611422	0	24	0	chr17	+	35611422	H5
																		chr17!+!57211825	0	0	415	chr17	+	57211825	H5		chr17!+!37551698	0	115	138	chr17	+	37551698	H5
																		chr17!-!2382271	0	0	497	chr17	-	2382271	H5		chr17!+!4203092	0	21	0	chr17	+	4203092	H5
																		chr17!-!29490068	0	0	26	chr17	-	29490068	H5		chr17!+!4774379	0	18	0	chr17	+	4774379	H5
																		chr17!-!29902370	0	0	16	chr17	-	29902370	H5		chr17!+!5174167	0	11	7	chr17	+	5174167	H5
																		chr17!-!40419625	0	0	22	chr17	-	40419625	H5		chr17!+!5199031	0	5	7	chr17	+	5199031	H5
																		chr17!-!41319256	0	0	8	chr17	-	41319256	H5		chr17!+!58390886	0	5	0	chr17	+	58390886	H5
																		chr17!-!74314647	0	0	435	chr17	-	74314647	H5		chr17!+!60991313	0	43	0	chr17	+	60991313	H5
																		chr17!-!78657795	0	0	89	chr17	-	78657795	H5		chr17!+!65156573	0	17	1857	chr17	+	65156573	H5
																		chr17!-!7936866	0	0	883	chr17	-	7936866	H5		chr17!+!65175799	0	35	0	chr17	+	65175799	H5
																		chr4!+!126263688	120	301	3	chr4	+	126263688	H5		chr17!+!76058758	0	9	0	chr17	+	76058758	H5
																		chr4!+!139194955	7	838	0	chr4	+	139194955	H5		chr17!+!79781300	0	70	0	chr17	+	79781300	H5
																		chr4!+!142968570	3	408	11	chr4	+	142968570	H5		chr17!+!80051756	0	3	902	chr17	+	80051756	H5
																		chr4!+!78724251	4	30	0	chr4	+	78724251	H5		chr17!-!15439499	0	24	0	chr17	-	15439499	H5
																		chr4!+!79479027	54	12	0	chr4	+	79479027	H5		chr17!-!28726219	0	7	0	chr17	-	28726219	H5
																		chr4!-!117425186	1636	2135	4	chr4	-	117425186	H5		chr17!-!40039935	0	58	50	chr17	-	40039935	H5
																		chr4!-!125585949	15	90	0	chr4	-	125585949	H5		chr17!-!42536150	0	93	12	chr17	-	42536150	H5
																		chr4!+!141463195	0	110	0	chr4	+	141463195	H5		chr17!-!46474473	0	13	0	chr17	-	46474473	H5
																		chr4!+!170346346	0	4	0	chr4	+	170346346	H5		chr17!-!57325533	0	8	0	chr17	-	57325533	H5
																		chr4!+!2667442	0	7	26	chr4	+	2667442	H5		chr17!-!58551654	0	4	13	chr17	-	58551654	H5
																		chr4!+!3099002	0	5	0	chr4	+	3099002	H5		chr17!-!62613948	0	5	6	chr17	-	62613948	H5
																		chr4!+!44710969	0	63	0	chr4	+	44710969	H5		chr17!-!74313632	0	15	3	chr17	-	74313632	H5
																		chr4!-!143108053	0	14	0	chr4	-	143108053	H5		chr17!-!76082898	0	14	39	chr17	-	76082898	H5
																		chr4!-!2880266	0	68	0	chr4	-	2880266	H5		chr17!-!76752895	0	48	31	chr17	-	76752895	H5
																		chr4!-!32592477	0	6	0	chr4	-	32592477	H5		chr17!-!79577324	0	109	0	chr17	-	79577324	H5
																		chr4!-!74000622	0	26	0	chr4	-	74000622	H5		chr17!-!79590002	0	6	0	chr17	-	79590002	H5
																		chr6!+!111111606	84	12	0	chr6	+	111111606	H5		chr17!+!29482203	0	0	4	chr17	+	29482203	H5
																		chr6!+!130772154	247	254	3	chr6	+	130772154	H5		chr17!+!29626554	0	0	103	chr17	+	29626554	H5
																		chr6!+!132950968	293	113	4	chr6	+	132950968	H5		chr17!+!46497662	0	0	5	chr17	+	46497662	H5
																		chr6!+!31159173	175	152	0	chr6	+	31159173	H5		chr17!+!64011222	0	0	32	chr17	+	64011222	H5
																		chr6!+!34917608	127	38	6	chr6	+	34917608	H5		chr17!+!6827512	0	0	13	chr17	+	6827512	H5
																		chr6!+!42591077	40	159	361	chr6	+	42591077	H5		chr17!+!76068899	0	0	96	chr17	+	76068899	H5
																		chr6!+!71420247	8	479	79	chr6	+	71420247	H5		chr17!+!80082964	0	0	9	chr17	+	80082964	H5
																		chr6!-!2168323	257	0	0	chr6	-	2168323	H5		chr17!-!37600813	0	0	9	chr17	-	37600813	H5
																		chr6!-!33220940	2477	1893	832	chr6	-	33220940	H5		chr17!-!4041230	0	0	10	chr17	-	4041230	H5
																		chr6!-!45740738	79	63	16	chr6	-	45740738	H5		chr4!+!126413924	15	0	0	chr4	+	126413924	H5
																		chr6!+!13086802	0	150	38	chr6	+	13086802	H5		chr4!+!140281007	5	0	0	chr4	+	140281007	H5
																		chr6!+!22004854	0	236	4	chr6	+	22004854	H5		chr4!+!151827616	14	4	0	chr4	+	151827616	H5
																		chr6!+!30662863	0	4	12	chr6	+	30662863	H5		chr4!+!164787871	459	425	13	chr4	+	164787871	H5
																		chr6!+!33276327	0	15	0	chr6	+	33276327	H5		chr4!+!174115345	103	32	135	chr4	+	174115345	H5
																		chr6!+!42579220	0	8	447	chr6	+	42579220	H5		chr4!-!104046714	15	715	321	chr4	-	104046714	H5
																		chr6!-!30575564	0	22	0	chr6	-	30575564	H5		chr4!-!172274873	8	255	207	chr4	-	172274873	H5
																		chr6!-!32298535	0	36	0	chr6	-	32298535	H5		chr4!-!95499408	1202	460	141	chr4	-	95499408	H5
																		chr6!-!37101817	0	19	0	chr6	-	37101817	H5		chr4!+!123129766	0	14	0	chr4	+	123129766	H5
																		chr6!-!44168411	0	5	0	chr6	-	44168411	H5		chr4!+!124957583	0	15	0	chr4	+	124957583	H5
																		chr14!+!78720880	2	2	0	chr14	+	78720880	H5		chr4!+!3125968	0	19	0	chr4	+	3125968	H5
																		chr14!+!93021410	704	995	0	chr14	+	93021410	H5		chr4!+!48566465	0	21	0	chr4	+	48566465	H5
																		chr14!-!103157756	133	1064	6	chr14	-	103157756	H5		chr4!-!14295672	0	40	59	chr4	-	14295672	H5
																		chr14!-!103287646	2589	3521	47	chr14	-	103287646	H5		chr4!-!90209757	0	16	0	chr4	-	90209757	H5
																		chr14!-!51048627	515	318	0	chr14	-	51048627	H5		chr4!+!17875623	0	0	209	chr4	+	17875623	H5
																		chr14!-!68357080	4	176	0	chr14	-	68357080	H5		chr6!+!28133244	2	7	0	chr6	+	28133244	H5
																		chr14!-!74122533	22	0	0	chr14	-	74122533	H5		chr6!+!29574464	4	135	123	chr6	+	29574464	H5
																		chr14!-!97295490	359	326	0	chr14	-	97295490	H5		chr6!+!31662615	37	97	0	chr6	+	31662615	H5
																		chr14!+!69842594	0	36	0	chr14	+	69842594	H5		chr6!+!31725496	2	70	3209	chr6	+	31725496	H5
																		chr14!+!73133376	0	60	0	chr14	+	73133376	H5		chr6!+!33277419	8	343	100	chr6	+	33277419	H5
																		chr14!+!73810836	0	7	0	chr14	+	73810836	H5		chr6!+!33403184	81	155	17	chr6	+	33403184	H5
																		chr14!-!72939536	0	1079	0	chr14	-	72939536	H5		chr6!+!34273050	4	0	0	chr6	+	34273050	H5
																		chr14!+!39497415	0	0	160	chr14	+	39497415	H5		chr6!+!34888982	9	0	0	chr6	+	34888982	H5
																		chr16!-!22474837	0	4	0	chr16	-	22474837	HIV-1		chr6!+!43071929	34	206	0	chr6	+	43071929	H5
																		chrX!-!137453365	4	0	0	chrX	-	137453365	HIV-1		chr6!-!101125547	457	539	22	chr6	-	101125547	H5
																		chr7!-!98488475	4	0	0	chr7	-	98488475	HIV-1		chr6!-!33249407	83	73	0	chr6	-	33249407	H5
																											chr6!-!34583769	94	0	0	chr6	-	34583769	H5
																											chr6!-!41841065	25	1922	1113	chr6	-	41841065	H5
																											chr6!+!109362698	0	4	10	chr6	+	109362698	H5
																											chr6!+!32315093	0	31	0	chr6	+	32315093	H5
																											chr6!+!35462088	0	24	37	chr6	+	35462088	H5
																											chr6!-!127636756	0	10	0	chr6	-	127636756	H5
																											chr6!-!142521816	0	12	0	chr6	-	142521816	H5
																											chr6!-!30493064	0	15	2	chr6	-	30493064	H5
																											chr6!-!34636314	0	2	2837	chr6	-	34636314	H5
																											chr6!-!34648752	0	48	0	chr6	-	34648752	H5
																											chr6!+!99889006	0	0	64	chr6	+	99889006	H5
																											chr6!-!15872932	0	0	5	chr6	-	15872932	H5
																											chr6!-!32878681	0	0	118	chr6	-	32878681	H5
																											chr14!-!21976019	13	87	0	chr14	-	21976019	H5
																											chr14!-!39761324	3	189	0	chr14	-	39761324	H5
																											chr14!-!42403960	47	132	0	chr14	-	42403960	H5
																											chr14!-!50670265	39	55	12	chr14	-	50670265	H5
																											chr14!+!103019143	0	4	0	chr14	+	103019143	H5
																											chr14!+!35482171	0	16	0	chr14	+	35482171	H5
																											chr14!+!73902977	0	35	0	chr14	+	73902977	H5
																											chr14!-!105900873	0	12	0	chr14	-	105900873	H5
																											chr14!+!55452823	0	0	21	chr14	+	55452823	H5
																											chr14!-!58725209	0	0	23	chr14	-	58725209	H5
[truncated: 35 more columns]
